# Supplementary material for: Student intentions to continue with distance learning post-COVID: An empirical analysis
Source: PLoS One. 2024 Jan 17;19(1):e0293065. doi: 10.1371/journal.pone.0293065 (PMC10793936; doi:10.1371/journal.pone.0293065)
Supplement: S1 File — (CSV) [file pone.0293065.s002.csv]

Age	Sex	Country	Eustress1	Eustress2	Eustress3	Eustress4	Eustress5	Eustress6	Distress1	Distress2	Distress3	Distress4	Distress5	Distress6	Distress7	DL_Int1	DL_Int2	DL_Int3	Perf1	Perf2	Perf3	Perf4	Perf5	Perf6	Sat1	Sat2	Sat3	Sat4	AttChk1	SatDL1	SatDL2	SatDL3	SchFamCon1	SchFamCon2	SchFamCon3	Strain1	Strain2	Strain3	Strain4	Discont1	Discont2	Discont3	Discont4	WorkOverload1	WorkOverload2	WorkOverload3	WorkOverload4	SocIso1	SocIso2
20	2	SA	1	2	1	1	1	1	7	1	7	7	4	6	1	3	6	5	7	7	7	7	5	4	6	7	2	3	4	7	5	1	7	2	5	7	7	7	7	3	3	4	2	7	7	7	7	8	8
21	2	SA	3	4	2	1	1	2	1	5	1	5	2	2	1	1	1	1	7	7	7	7	7	7	7	7	7	7	4	6	6	1	7	7	3	6	6	6	5	1	1	1	1	7	7	7	4	8	8
20	1	SA	4	4	2	5	5	4	2	6	1	5	2	2	5	2	2	2	6	5	6	6	2	2	2	5	4	3	4	5	5	5	6	6	2	5	6	4	4	1	1	1	1	2	3	2	1	8	12
23	2	SA	2	3	4	1	2	5	5	5	4	7	5	5	2	1	1	1	6	6	6	2	6	2	6	6	3	2	4	2	2	3	6	6	6	7	6	5	7	1	1	2	1	7	6	4	4	9	9
20	2	SA	3	3	2	2	2	3	5	3	4	5	4	4	2	1	1	1	6	7	6	6	5	2	6	5	7	6	4	4	5	2	6	5	6	5	5	4	4	1	1	1	1	6	6	5	4	9	10
23	2	SA	3	2	3	3	4	4	5	1	1	7	1	7	2	4	4	4	5	4	4	2	4	3	3	4	4	6	4	4	4	2	7	7	7	7	7	6	5	4	4	4	4	7	7	7	6	9	8
24	1	SA	4	4	2	2	2	4	5	3	2	3	3	4	5	5	5	5	4	4	4	5	5	2	3	5	3	4	4	3	3	5	7	7	7	6	6	6	6	5	2	6	2	7	6	7	6	8	10
22	2	SA	1	2	1	1	1	2	5	5	4	6	4	5	1	1	1	1	7	7	7	1	3	2	6	6	6	7	4	3	5	1	7	5	6	7	6	3	7	1	1	1	1	7	7	7	5	8	8
22	1	SA	3	1	1	2	3	1	6	2	5	3	5	2	5	1	1	1	7	7	7	7	7	7	6	6	6	6	4	6	6	6	7	7	7	7	7	7	7	1	1	1	1	7	7	7	7	8	8
22	2	SA	2	2	4	2	4	5	1	7	1	1	1	1	3	1	1	1	7	3	5	4	7	7	7	7	7	7	4	6	6	2	7	3	1	7	7	7	7	1	1	1	1	7	7	7	1	8	8
22	2	SA	5	2	3	2	4	2	5	5	3	5	3	3	4	6	5	4	3	4	4	3	3	2	2	2	2	3	4	2	2	6	2	3	3	3	3	3	3	6	6	6	6	3	3	2	2	13	11
26	1	SA	4	2	3	2	2	4	3	4	2	2	6	5	2	5	4	1	6	6	6	4	6	1	4	2	6	3	4	4	4	3	6	6	2	6	6	5	5	6	2	6	3	5	3	1	2	9	10
22	1	SA	5	5	4	4	2	1	1	7	1	2	1	1	7	7	7	7	1	1	1	1	3	1	4	1	1	1	4	1	1	7	1	1	1	5	6	1	1	7	7	7	7	1	4	1	1	14	14
19	2	SA	4	4	2	4	3	3	6	2	5	6	6	5	2	2	2	2	6	6	6	5	5	5	5	4	5	4	4	5	4	4	6	4	5	4	5	5	4	1	1	4	1	4	6	5	5	8	8
18	1	SA	4	4	1	1	2	1	1	6	1	6	2	1	6	4	4	5	3	5	5	3	4	2	4	6	3	5	4	3	3	3	4	5	1	3	3	4	2	2	2	4	2	6	3	4	2	8	13
19	1	SA	4	4	3	2	2	3	3	3	4	6	4	6	5	3	3	2	7	7	7	5	5	3	6	4	5	6	4	5	5	3	5	5	4	6	6	6	6	2	2	4	2	6	3	3	4	8	9
20	1	SA	4	4	4	3	5	4	2	6	2	4	3	1	3	4	2	4	5	4	4	2	3	2	4	2	3	2	4	2	2	6	5	3	2	5	5	2	5	3	2	5	2	6	3	3	2	8	11
20	2	SA	5	2	1	2	2	2	3	5	5	5	5	5	3	7	7	7	1	1	1	1	2	1	1	1	1	1	4	1	1	1	3	2	1	2	2	1	2	7	7	7	7	2	2	2	2	13	13
20	1	SA	4	4	2	1	2	4	2	4	2	5	3	2	3	4	1	1	3	5	4	3	3	3	3	4	4	4	4	3	3	4	7	7	7	5	5	4	5	2	1	3	1	7	7	7	6	8	8
19	2	SA	2	3	1	1	1	3	5	2	5	6	3	4	2	1	1	1	5	7	7	5	5	5	6	7	7	7	4	5	6	2	5	5	5	5	5	6	5	1	1	2	1	5	7	6	7	11	10
19	2	SA	2	2	1	1	2	2	6	2	5	7	7	4	1	2	2	6	5	6	6	3	5	2	4	3	6	3	4	3	5	2	7	6	6	7	7	5	6	2	1	5	3	5	6	6	6	8	8
19	1	SA	3	2	1	2	1	4	3	3	4	5	4	5	2	2	2	2	6	6	6	5	5	5	5	3	3	5	4	5	6	2	7	6	5	5	5	5	5	2	2	6	2	5	3	3	5	9	10
18	2	SA	4	5	5	5	5	5	4	4	1	5	1	1	4	7	7	7	4	4	4	3	3	2	2	2	1	1	4	1	1	6	4	5	4	4	5	4	4	7	6	6	6	4	5	5	4	10	10
20	2	SA	1	2	1	1	3	3	7	1	6	7	7	7	1	1	1	1	7	7	7	7	7	7	7	7	7	7	4	7	7	1	7	7	7	7	6	7	7	1	1	1	1	7	7	7	7	8	8
19	2	SA	2	3	3	4	3	2	7	2	6	7	6	7	2	5	5	5	5	3	3	2	3	1	5	5	5	3	4	3	3	3	7	2	6	7	7	7	7	2	2	4	2	6	6	2	6	8	8
20	2	SA	2	3	3	2	1	2	7	1	4	7	4	4	5	1	4	6	4	3	3	4	4	3	4	4	5	4	4	3	3	3	4	3	3	7	7	6	6	1	1	3	1	4	4	4	5	11	11
19	2	SA	3	4	4	3	4	2	4	2	4	6	5	2	2	2	2	2	6	6	6	5	4	4	6	4	6	6	4	4	4	3	6	5	4	6	6	6	6	2	2	2	2	6	5	6	6	8	11
20	1	SA	4	3	2	1	3	2	6	2	3	5	3	1	3	1	1	1	5	6	6	3	3	2	6	5	6	5	4	6	6	2	7	7	7	6	6	5	5	1	1	1	1	5	6	5	5	8	10
18	2	SA	4	4	5	3	3	3	5	3	4	5	5	2	4	1	1	1	4	6	6	4	4	3	6	6	5	6	4	5	5	2	7	7	7	7	7	5	5	3	2	3	1	6	6	5	4	8	8
20	1	SA	4	4	3	1	1	3	3	5	2	3	2	2	5	1	1	1	5	5	5	2	3	2	5	3	3	3	4	2	3	2	6	3	3	3	3	3	3	2	2	3	2	3	6	3	3	8	9
18	2	SA	1	2	4	1	2	2	7	1	7	6	7	7	1	1	1	1	6	7	7	7	7	7	6	6	7	7	4	7	7	2	6	7	6	7	6	7	7	1	1	1	1	7	7	6	7	10	8
22	1	SA	5	4	2	2	3	2	6	2	5	7	6	4	2	1	1	2	4	5	5	4	4	3	6	5	6	6	4	7	6	3	7	6	6	7	7	6	5	1	1	1	1	6	7	6	7	8	12
22	2	SA	2	2	1	2	2	1	1	1	6	7	7	7	1	6	5	6	3	2	2	1	7	4	4	3	5	3	4	2	2	6	7	7	7	7	7	6	6	5	6	5	4	4	5	4	5	8	8
20	2	SA	2	4	2	2	2	2	5	5	5	5	5	6	2	5	5	5	3	4	4	4	6	2	3	3	3	3	4	4	4	4	5	6	5	5	5	5	5	4	4	5	5	5	4	5	4	9	11
20	2	SA	3	4	1	1	2	2	6	2	4	6	6	4	3	4	1	7	6	7	7	3	4	2	6	7	7	7	4	6	7	2	6	6	6	7	7	7	7	2	2	2	2	6	7	7	7	9	9
19	2	SA	3	3	4	3	3	3	4	3	3	5	4	4	4	5	5	5	4	4	4	3	4	4	3	3	4	4	4	4	4	4	5	4	4	6	6	4	6	4	2	4	3	4	5	4	4	12	12
19	2	SA	4	4	4	5	5	5	4	3	2	4	2	2	3	2	2	1	4	4	4	1	1	1	4	2	4	4	4	2	2	6	6	4	4	4	4	4	4	2	1	4	2	6	6	5	4	8	10
20	1	SA	2	2	2	2	3	1	6	2	6	2	5	5	2	5	5	4	2	2	2	2	2	2	3	3	2	2	4	2	2	2	5	6	6	6	6	5	5	4	2	6	4	5	3	6	6	9	13
21	1	SA	4	2	2	2	4	3	3	3	2	6	3	2	2	6	6	6	4	5	5	2	2	4	2	3	5	3	4	2	2	6	5	4	4	3	3	3	3	6	6	6	6	2	3	2	2	11	10
21	1	SA	2	3	3	2	2	4	5	3	4	5	4	5	3	3	3	3	5	5	5	5	5	3	5	5	6	6	4	5	5	5	6	6	5	5	5	5	5	2	2	2	2	6	6	6	6	8	9
24	2	SA	4	3	4	4	4	4	5	2	5	6	6	5	1	6	6	6	2	3	3	2	5	2	4	3	2	3	4	2	2	3	5	3	6	6	6	5	5	5	3	6	2	6	4	2	5	8	12
22	1	SA	3	2	1	1	1	2	3	3	2	5	2	4	3	7	7	7	3	4	4	3	4	4	3	3	3	3	4	3	3	5	2	2	2	3	5	5	5	6	3	6	3	4	4	4	4	9	10
18	2	SA	2	2	1	1	2	2	6	1	4	6	6	2	5	2	2	2	6	6	6	6	6	6	6	5	6	6	4	6	6	6	6	6	4	6	6	6	6	2	2	2	2	4	6	6	6	9	8
24	2	SA	5	5	5	5	5	5	6	2	1	7	1	6	2	2	6	2	7	7	7	1	7	7	7	3	7	7	4	2	2	2	7	7	7	7	7	7	7	1	1	1	1	7	7	7	7	8	8
19	2	SA	4	4	1	5	5	4	7	1	7	7	7	7	1	2	4	3	6	4	4	2	4	2	6	3	5	4	4	5	5	5	7	7	7	7	7	7	7	2	2	3	2	7	7	6	6	9	10
22	1	SA	3	3	4	3	4	4	4	3	2	5	6	6	2	6	5	6	4	3	4	2	2	3	3	2	3	3	4	2	3	2	5	6	6	4	4	2	5	6	3	5	4	5	5	4	5	10	9
19	2	SA	3	3	2	2	2	3	6	2	4	6	3	5	5	3	3	3	5	5	4	6	6	5	5	4	4	4	4	4	4	4	5	6	5	7	7	6	7	4	3	4	3	4	6	5	5	8	8
23	1	SA	3	2	2	3	2	2	4	4	4	7	2	3	1	6	6	6	2	1	2	1	3	2	2	2	3	2	4	2	2	6	7	6	4	5	5	5	5	6	6	6	6	3	3	2	2	12	12
21	2	SA	4	4	2	4	3	4	5	2	3	5	5	6	4	2	2	3	5	7	7	5	5	2	5	6	3	4	4	3	3	5	3	3	6	3	3	5	4	3	3	5	2	6	6	5	4	8	9
19	2	SA	4	2	3	3	3	3	5	3	3	5	4	3	5	3	3	3	3	4	4	3	3	3	4	3	3	3	4	2	2	2	6	5	4	7	7	7	7	3	2	4	3	6	3	3	3	8	8
19	2	SA	3	3	2	4	4	4	2	3	1	2	2	1	3	4	4	4	3	3	3	3	3	3	2	2	2	2	4	2	2	3	5	5	6	3	3	1	1	6	2	4	3	4	6	6	4	9	9
18	2	SA	2	4	2	1	2	1	7	1	6	7	7	7	1	1	1	1	7	5	5	5	7	5	6	6	6	6	4	6	6	2	7	7	4	7	7	7	7	1	1	1	1	7	7	7	6	8	8
19	1	SA	4	4	5	3	4	5	2	6	2	3	2	2	2	7	7	7	3	3	2	3	3	3	2	2	2	3	4	2	2	5	2	2	2	2	2	2	2	7	5	7	3	3	5	3	3	9	13
21	2	SA	3	3	2	2	1	2	5	3	2	6	2	3	2	2	2	2	5	5	6	6	6	2	6	3	3	5	4	3	3	3	7	7	6	5	5	6	6	1	1	1	1	7	7	7	7	8	8
19	2	SA	5	4	5	5	5	5	5	5	4	5	2	2	3	1	1	1	4	6	6	2	2	2	5	3	3	4	4	3	3	5	6	3	5	5	5	6	5	1	1	2	1	6	7	7	5	8	8
19	2	SA	4	4	3	3	3	3	4	3	3	5	3	3	5	5	5	5	5	5	5	3	3	2	2	2	2	2	4	2	2	6	5	4	4	5	5	5	5	6	3	6	4	3	3	2	2	9	11
19	2	SA	3	2	5	1	2	1	4	3	2	6	2	6	2	2	1	1	4	3	4	2	3	3	5	3	4	4	4	3	3	3	6	6	6	5	5	4	4	2	1	2	1	6	7	7	7	8	9
19	1	SA	4	5	4	1	2	1	1	7	1	1	1	2	5	7	7	7	1	1	1	4	5	1	1	1	1	1	4	1	1	7	1	1	1	1	1	1	1	7	7	7	7	1	3	2	2	11	14
20	2	SA	3	3	3	2	3	4	3	5	3	5	3	5	2	5	5	5	3	3	3	5	3	3	5	3	3	3	4	3	3	5	7	6	3	5	5	3	5	5	2	5	2	3	2	5	3	9	10
19	2	SA	4	4	4	4	5	5	2	5	1	7	1	1	3	2	2	2	4	5	5	3	3	2	3	2	3	3	4	2	2	2	6	5	5	3	3	3	3	2	2	5	2	4	3	2	3	8	13
		SA	4	4	4	4	3	4	6	2	2	6	2	1	2	2	2	2	2	2	2	3	3	3	6	3	3	3	4	3	3	5	2	2	2	6	6	6	6	2	2	2	2	6	6	6	6	9	9
18	2	SA	4	5	4	2	2	4	5	2	2	3	2	5	2	1	2	2	3	2	3	3	3	3	3	3	3	2	4	2	2	6	7	2	3	5	5	2	2	3	2	5	3	3	3	3	2	9	13
20	2	SA	4	4	2	1	1	4	6	2	6	6	6	4	1	2	2	1	5	7	7	3	2	5	6	6	6	6	4	6	6	1	7	7	5	6	6	6	7	1	1	1	1	7	6	4	5	8	8
19	2	SA	4	4	2	2	2	3	6	1	5	7	5	2	1	5	5	6	1	1	1	5	5	1	1	3	2	2	4	2	2	2	5	1	1	7	6	3	3	7	4	7	4	2	6	4	3	13	13
19	2	SA	1	1	1	1	1	1	7	1	7	7	7	7	1	7	7	7	7	7	7	7	7	7	7	3	4	3	4	4	4	3	7	7	7	1	1	1	1	1	4	3	3	7	7	7	7	8	8
19	1	SA	3	3	3	3	3	2	4	4	4	4	4	5	3	4	4	3	4	5	5	5	5	3	4	4	4	4	4	4	4	4	4	2	5	6	6	4	4	2	2	4	4	4	5	7	5	11	10
21	1	SA	2	2	1	1	2	2	7	2	3	4	5	6	7	1	1	1	7	7	7	7	7	6	4	5	7	4	4	6	7	1	7	4	2	4	5	6	6	1	1	1	1	6	4	4	6	8	10
19	2	SA	3	4	3	3	4	3	3	3	2	5	3	2	4	6	5	4	2	2	2	2	2	2	3	2	2	2	4	2	2	4	6	4	5	5	5	4	5	4	4	4	4	4	3	4	4	8	13
18	2	SA	4	4	5	3	3	2	5	5	4	4	2	2	5	7	7	7	2	2	3	2	2	2	2	2	2	2	4	2	2	6	2	2	2	3	4	2	2	6	4	6	4	2	2	2	2	9	11
19	2	SA	4	3	2	2	3	4	4	4	3	5	4	3	2	1	1	1	4	4	4	2	3	2	4	3	5	3	4	3	3	2	7	5	5	6	6	5	5	1	2	3	1	5	7	5	5	8	9
35	2	SA	5	5	4	4	4	3	1	7	1	5	1	1	5	7	7	7	1	1	1	1	5	1	1	1	1	1	4	1	1	1	3	2	1	3	3	1	1	7	7	7	6	1	1	1	2	11	14
18	2	SA	4	3	2	2	3	4	7	2	6	7	7	5	1	2	3	3	5	5	6	4	3	3	6	2	7	3	4	5	5	3	7	6	6	7	6	4	5	2	1	2	1	7	7	7	6	8	12
18	1	SA	4	4	2	4	1	3	5	5	5	4	5	4	3	1	1	1	7	6	6	4	4	3	6	3	6	4	4	6	5	5	6	2	2	3	4	5	2	1	1	1	1	6	3	6	6	8	9
18	1	SA	3	3	2	1	2	1	3	3	3	5	5	4	5	2	2	2	5	6	6	3	4	4	7	3	5	5	4	5	5	3	4	5	5	6	6	5	5	1	2	2	2	5	6	6	5	9	11
19	1	SA	4	4	4	5	4	5	3	6	4	6	2	2	6	7	7	7	2	2	2	2	2	2	2	1	1	2	4	1	1	6	2	2	1	2	2	2	2	7	6	6	6	5	2	1	2	13	14
18	2	SA	4	4	3	3	4	2	2	3	3	4	4	3	2	5	4	3	3	5	5	5	5	2	3	3	3	3	4	2	2	6	5	4	2	5	5	4	5	2	2	5	2	4	5	5	5	9	12
18	1	SA	4	4	3	3	3	2	2	4	4	3	2	2	3	1	1	1	4	3	5	4	5	4	4	2	3	4	4	4	4	4	2	3	3	4	4	4	4	2	2	5	2	4	2	3	3	8	10
19	1	SA	5	5	3	4	4	2	4	4	2	6	3	4	3	4	3	1	2	3	3	4	4	1	3	2	3	2	4	2	2	2	7	4	5	6	6	4	5	4	2	4	4	6	4	4	5	8	11
18	1	SA	5	5	4	3	4	5	1	4	3	4	2	1	4	6	5	6	1	1	1	2	5	1	1	3	1	2	4	2	2	2	5	3	2	2	2	2	2	5	6	7	5	2	2	2	2	8	13
18	2	SA	3	4	2	2	1	3	6	1	6	7	1	3	1	2	2	2	4	6	6	7	5	2	6	2	4	3	4	1	2	2	7	6	4	7	7	6	7	1	1	2	1	4	7	7	7	8	12
18	3	SA	2	3	1	1	2	2	5	1	6	7	6	2	1	1	1	1	7	7	7	7	7	3	4	2	3	7	4	2	2	2	7	1	6	7	7	7	7	1	1	4	1	7	7	3	6	8	8
19	2	SA	3	4	3	1	2	2	5	1	4	7	4	7	1	2	2	2	4	4	4	6	6	4	3	4	4	2	4	5	5	2	6	5	6	5	6	4	5	1	2	2	2	6	5	5	6	8	9
20	2	SA	3	2	2	1	2	2	6	1	7	7	7	7	7	2	1	1	6	6	6	6	6	6	6	5	6	5	4	3	3	1	6	6	6	7	7	7	7	2	1	2	2	7	7	7	7	9	9
19	2	SA	3	2	3	2	2	4	4	4	6	6	6	3	2	1	2	1	4	4	4	4	5	3	4	4	4	4	4	4	4	4	2	2	6	6	6	3	6	2	1	2	2	6	6	6	6	9	11
19	1	SA	4	4	2	3	3	2	6	2	6	7	6	6	1	2	2	3	6	6	5	4	6	4	5	2	6	5	4	4	5	5	7	6	6	7	7	5	7	1	1	2	1	6	6	6	5	8	10
18	2	SA	2	3	2	2	3	3	4	2	4	7	2	2	3	7	7	7	7	7	7	3	6	2	6	6	4	6	4	2	2	2	5	6	5	5	5	5	4	2	1	1	1	6	6	7	6	8	8
20	2	SA	3	3	2	3	2	3	6	2	6	6	6	6	1	1	1	1	6	6	6	5	4	3	7	4	7	6	4	5	5	3	6	5	6	6	6	6	6	1	1	1	1	5	3	6	5	8	11
21	1	SA	2	3	3	3	3	2	5	2	2	1	2	6	3	2	2	2	6	5	6	3	6	3	6	7	6	6	4	3	3	3	4	6	6	6	6	6	6	2	1	1	1	6	7	7	7	8	8
18	1	SA	5	5	1	1	2	1	7	1	3	7	7	4	1	1	1	1	5	5	5	5	6	4	5	3	4	4	4	7	7	1	7	2	1	7	7	7	7	1	1	5	1	6	7	7	7	8	13
18	1	SA	5	5	4	4	4	4	2	6	1	2	1	2	3	7	7	7	1	1	1	1	1	1	1	1	1	1	4	1	1	7	1	1	1	2	2	2	2	7	7	7	7	1	1	1	1	10	13
19	2	SA	4	4	3	4	4	3	7	6	2	7	3	3	1	6	6	6	1	2	2	3	3	1	2	1	1	1	4	1	1	6	2	6	5	7	6	4	7	5	4	4	4	5	5	5	5	14	9
18	2	SA	2	3	2	1	3	3	7	1	7	7	7	7	5	6	4	4	3	3	3	2	3	3	4	7	5	4	4	5	3	3	6	6	7	7	7	7	7	4	2	4	2	6	6	7	7	9	9
18	2	SA	3	4	5	2	2	1	6	1	7	7	7	5	1	1	1	1	5	6	4	6	5	4	7	6	7	7	4	5	6	2	4	3	3	7	7	7	7	1	1	1	1	5	7	7	7	8	10
21	1	SA	4	4	1	1	2	4	6	4	4	7	6	6	5	1	1	1	6	7	7	2	6	3	7	7	7	7	4	7	7	1	7	7	6	7	7	6	7	2	1	1	1	7	7	7	6	8	10
20	1	SA	2	2	1	1	2	3	6	1	7	2	7	1	3	1	1	1	7	6	6	6	7	6	6	6	6	6	4	3	3	2	4	1	2	6	6	6	6	1	1	1	3	4	6	4	5	11	9
19	2	SA	4	2	1	3	4	4	5	2	4	7	5	4	2	2	2	2	6	6	6	4	3	3	6	6	6	6	4	5	6	3	6	6	6	4	4	5	4	1	1	1	1	7	7	7	7	8	8
18	2	SA	3	2	1	4	3	2	6	2	4	5	4	5	1	1	2	2	7	6	7	5	4	5	6	3	6	3	4	5	6	2	7	6	5	5	5	6	5	1	1	3	1	6	7	5	6	8	9
21	2	SA	4	4	1	1	1	4	3	1	2	5	2	2	3	7	7	7	2	4	3	3	2	3	3	3	3	2	4	2	2	3	6	2	2	6	6	4	5	7	6	7	5	5	6	5	5	9	11
18	2	SA	4	4	5	3	2	5	5	1	1	6	4	1	2	4	4	3	7	7	7	3	5	3	4	3	6	4	4	4	4	3	7	5	7	7	6	6	7	2	1	4	1	6	7	7	7	8	8
19	2	SA	2	2	2	2	1	1	2	5	1	5	1	1	6	7	6	6	1	1	1	1	3	1	1	1	1	1	4	1	1	7	4	1	3	1	1	1	1	7	7	7	7	1	3	1	1	10	10
21	2	SA	3	3	3	4	4	1	4	2	4	5	4	1	6	4	4	4	2	4	3	4	4	2	3	1	2	2	4	5	3	4	2	2	2	4	4	4	3	4	4	6	4	3	6	6	4	9	13
19	2	SA	3	4	1	1	2	4	7	1	7	7	5	7	1	1	1	1	4	2	4	1	3	3	7	3	5	4	4	2	2	2	7	4	6	6	6	6	6	1	1	2	1	5	6	4	5	8	8
18	2	SA	3	2	2	1	2	3	7	1	7	7	7	7	1	1	1	1	3	2	3	4	4	2	4	4	4	4	4	4	4	4	7	6	6	7	7	7	7	2	1	4	1	6	7	7	7	8	8
19	2	SA	2	2	2	1	1	2	6	2	5	6	6	6	1	1	1	1	7	7	7	7	3	7	7	6	7	7	4	7	7	1	7	6	6	7	7	7	7	1	1	1	1	7	7	7	6	8	9
18	2	SA	4	4	2	2	3	3	6	2	7	6	6	7	2	3	2	4	5	4	4	3	5	3	5	3	3	4	4	4	4	4	7	7	6	7	7	5	5	2	1	4	1	4	6	6	6	8	10
24	1	SA	4	4	2	5	2	4	2	6	2	3	2	2	5	2	2	2	6	6	6	3	3	2	6	5	7	5	4	6	6	2	6	6	6	6	6	6	6	2	2	2	2	6	6	6	6	8	8
19	1	SA	4	4	4	4	4	3	2	4	1	4	2	1	5	6	6	6	2	4	4	2	2	2	2	2	2	2	4	2	2	6	5	4	2	5	6	2	5	4	2	6	2	5	4	2	2	9	9
18	2	SA	2	3	1	2	1	4	5	1	5	5	6	6	3	1	1	2	6	7	7	5	3	1	6	5	7	6	4	5	5	1	7	7	6	7	7	7	7	1	1	2	1	5	5	5	6	8	8
20	2	SA	3	3	3	2	2	2	4	5	5	6	5	4	3	5	5	4	6	6	6	6	6	4	3	6	3	3	4	5	5	3	5	4	5	4	6	5	5	3	2	4	2	4	5	5	4	8	10
18	2	SA	4	3	4	4	4	4	4	3	3	4	3	3	4	4	2	2	4	4	3	3	5	3	4	2	3	3	4	2	2	4	5	4	5	5	5	4	5	3	3	4	3	6	4	5	5	9	10
18	2	SA	3	4	4	3	3	3	2	4	2	7	6	4	2	6	6	6	2	2	2	2	2	2	3	2	1	2	4	2	2	6	4	5	6	4	5	4	5	5	4	6	4	5	5	5	5	11	11
19	2	SA	4	3	4	3	4	3	5	4	2	5	6	4	4	5	5	5	4	5	4	4	2	2	5	3	3	3	4	3	2	5	7	5	6	5	6	5	4	2	2	5	2	6	6	7	5	9	12
19	2	SA	4	5	4	3	4	3	1	6	1	5	1	1	3	6	6	6	2	2	1	2	2	1	3	2	1	2	4	1	2	7	2	2	3	3	5	1	1	6	5	7	5	1	2	2	2	9	14
18	1	SA	2	2	1	1	2	2	7	1	6	7	6	5	1	3	3	3	5	6	6	2	6	5	7	5	5	5	4	6	5	2	4	7	6	7	7	7	6	1	1	3	2	6	6	6	6	8	8
18	2	SA	2	3	4	4	4	4	6	2	4	7	6	6	2	5	5	5	3	3	3	3	3	2	2	3	4	3	4	3	3	5	5	5	7	6	6	6	6	6	4	6	4	2	6	7	6	8	14
19	2	SA	2	2	2	3	1	4	5	2	6	7	7	5	1	3	3	5	3	2	2	2	1	2	3	1	2	1	4	2	2	4	5	5	7	7	7	5	6	5	5	5	3	2	2	3	3	10	14
18	2	SA	3	3	1	2	3	4	5	1	5	7	6	7	3	1	1	1	6	6	6	2	3	3	7	3	7	6	4	6	6	2	5	6	6	5	5	5	3	1	1	1	1	7	7	5	6	8	9
19	1	SA	2	4	4	4	4	2	2	5	2	5	5	5	1	6	5	5	5	6	5	5	5	3	4	2	4	5	4	3	5	3	5	5	5	5	5	4	3	3	3	6	3	5	5	4	3	12	9
19	2	SA	3	3	4	4	4	1	6	2	4	6	4	2	3	2	2	2	3	6	6	6	6	2	4	5	4	3	4	3	3	3	6	5	5	6	6	5	5	2	1	2	1	4	5	4	6	8	13
19	2	SA	4	5	4	4	4	4	5	3	5	5	5	5	5	6	2	6	3	3	3	3	3	3	3	3	3	3	4	2	2	6	6	4	4	5	5	4	4	5	3	6	3	4	3	3	5	9	10
18	2	SA	3	4	1	4	2	1	5	3	5	4	5	1	6	1	1	4	5	6	6	1	1	2	6	4	6	6	4	4	4	4	7	7	6	4	4	4	5	1	1	1	1	4	5	5	5	8	13
18	2	SA	2	2	3	1	1	2	5	2	4	6	7	2	5	1	1	3	6	7	7	4	6	7	4	3	6	6	4	7	7	1	7	6	6	7	7	7	6	2	1	4	1	6	6	1	2	9	11
18	2	SA	3	3	3	3	3	3	2	4	2	4	2	2	4	6	6	6	2	2	2	2	2	2	2	2	2	2	4	2	2	6	6	2	5	2	2	2	3	7	7	6	6	2	5	2	2	13	13
19	2	SA	2	2	1	1	1	3	7	1	6	6	7	7	1	3	4	4	5	5	6	5	7	5	7	6	5	4	4	5	5	1	5	6	7	7	6	6	7	2	1	5	3	6	7	7	6	10	11
19	1	SA	2	3	3	4	4	3	6	1	6	7	6	5	2	5	3	2	3	7	6	6	3	3	5	3	3	2	4	3	2	1	7	7	2	6	3	6	4	2	1	3	1	6	6	5	3	9	12
19	2	SA	2	3	5	1	2	2	5	3	4	6	4	3	3	5	5	5	5	6	6	5	5	3	3	3	4	4	4	3	4	3	7	7	7	6	6	6	6	3	3	4	2	4	6	6	6	14	9
20	2	SA	3	2	2	2	2	3	3	3	3	5	4	3	4	2	3	4	6	4	5	4	4	4	5	4	5	4	4	4	4	4	6	5	6	5	6	4	5	3	3	4	3	5	5	5	5	8	10
19	2	SA	3	3	2	4	4	4	4	4	1	5	1	2	4	2	2	2	3	4	4	3	2	3	5	2	3	3	4	2	3	5	7	7	6	5	5	5	5	2	2	4	2	7	7	6	5	8	9
18	2	SA	3	2	1	2	3	2	7	1	5	7	6	2	3	1	1	1	7	7	7	7	7	7	7	5	7	7	4	6	6	1	7	7	7	7	7	7	7	1	1	1	1	7	7	7	7	8	10
18	1	SA	3	3	2	2	4	4	7	1	7	7	7	7	6	1	1	1	7	7	7	7	7	5	7	7	7	7	4	7	7	1	6	6	5	7	7	7	7	1	1	3	1	7	7	7	7	8	8
19	2	SA	2	3	2	1	2	4	1	1	6	3	7	6	1	1	2	1	6	4	3	5	6	4	5	4	6	7	4	5	4	2	2	6	7	7	7	7	4	1	1	3	1	7	6	6	7	9	8
18	2	SA	3	3	1	1	2	2	7	2	6	6	5	4	2	4	2	2	7	6	6	6	5	5	7	7	7	7	4	7	7	3	7	5	4	7	7	7	7	1	1	1	1	7	7	7	7	8	9
18	2	SA	4	4	3	3	4	2	2	2	6	6	5	6	2	2	2	2	3	3	2	2	2	3	6	3	4	3	4	3	3	5	2	2	5	5	5	5	5	3	3	3	3	6	5	6	6	9	13
21	2	SA	4	5	3	3	4	3	6	2	2	6	1	2	1	5	5	5	3	4	4	3	6	2	4	6	6	4	4	6	6	6	7	6	6	7	7	6	7	4	4	6	4	6	6	6	6	8	8
21	2	SA	3	2	1	1	1	1	7	1	7	7	5	7	1	1	1	1	6	6	6	7	6	4	4	4	6	6	4	6	6	1	6	6	4	7	7	7	7	1	1	1	1	6	7	7	7	11	8
19	2	SA	3	2	1	1	4	1	6	2	4	6	4	2	2	4	4	6	6	6	6	2	6	2	6	5	3	4	4	3	2	3	6	2	6	5	4	2	3	6	2	5	2	5	6	5	5	8	13
18	2	SA	4	4	2	2	3	2	1	6	1	2	2	1	5	4	3	3	2	3	2	5	6	3	4	3	4	3	4	3	4	4	7	5	7	6	5	5	5	3	2	4	3	5	5	5	4	8	13
19	2	SA	2	2	1	1	1	2	7	1	7	7	7	6	2	2	2	1	7	7	7	6	7	7	6	5	4	4	4	6	6	1	5	6	7	7	7	7	6	1	2	3	1	5	7	7	7	8	11
19	1	SA	4	3	4	2	4	4	5	5	3	6	3	3	2	2	2	2	3	3	4	5	5	3	5	2	3	3	4	2	2	5	7	6	5	5	6	4	3	1	1	2	1	6	5	5	6	8	9
19	1	SA	4	3	4	3	4	4	6	2	5	6	6	6	2	1	1	1	5	6	6	7	7	6	5	6	5	4	4	5	5	5	6	6	5	5	5	6	6	1	1	1	1	7	7	7	7	8	10
18	2	SA	2	4	4	4	5	5	5	4	2	2	2	2	3	2	3	2	4	6	6	4	5	1	4	5	2	3	4	4	4	3	6	2	2	5	5	4	4	2	1	2	1	4	4	5	4	8	9
21	2	SA	3	2	4	5	5	3	3	5	5	2	5	1	7	6	6	6	3	3	3	2	3	6	2	3	1	2	4	2	2	6	3	1	1	1	1	1	1	7	7	7	7	1	2	1	1	13	13
19	2	SA	2	2	1	3	2	3	7	1	5	7	5	5	2	1	1	1	7	7	7	7	7	5	7	5	5	4	4	5	5	5	7	6	3	7	7	7	7	1	1	2	1	6	7	7	7	8	8
19	2	SA	4	4	3	2	1	1	2	3	2	2	2	2	4	7	7	7	1	1	2	1	1	1	2	2	2	2	4	1	2	6	5	5	5	5	5	4	2	6	6	6	6	2	2	2	2	10	11
18	2	SA	2	3	3	4	5	5	7	1	7	7	7	7	1	4	3	4	7	7	7	7	7	4	7	4	6	4	4	5	5	2	7	7	7	7	7	7	7	2	1	1	1	7	7	7	7	8	8
18	2	SA	4	5	3	4	3	3	6	2	5	7	6	6	3	6	6	6	1	2	3	4	4	2	2	2	2	2	4	2	3	5	4	4	4	6	6	5	7	5	4	4	4	4	5	4	5	9	11
20	2	SA	4	4	3	1	3	2	3	5	1	4	1	1	1	5	3	5	2	2	1	2	2	2	2	3	2	2	4	2	2	2	2	2	2	5	5	4	5	4	2	5	2	5	2	2	2	9	13
19	2	SA	2	2	2	2	1	2	2	3	4	3	3	2	2	5	3	4	3	3	3	3	2	2	3	2	3	3	4	2	2	5	4	2	2	4	2	2	2	6	5	6	5	2	2	2	2	10	13
18	2	SA	2	2	4	2	5	5	5	5	5	6	6	4	5	4	4	4	2	5	4	2	2	3	5	4	2	2	4	3	3	3	5	1	1	5	5	4	5	3	3	3	2	5	5	6	6	9	10
18	2	SA	3	4	4	2	5	4	4	2	7	6	5	6	1	1	1	1	6	7	7	6	4	3	7	5	6	6	4	6	6	1	6	3	4	6	6	4	5	1	1	1	1	5	6	5	5	8	8
19	2	SA	3	2	2	4	2	5	1	6	2	4	1	1	1	5	2	2	1	2	1	1	1	1	1	1	1	1	4	1	1	7	7	6	5	5	6	3	5	6	5	7	5	4	7	5	4	8	8
41	2	SA	1	5	3	2	4	5	1	7	1	2	2	2	7	7	7	7	1	1	1	1	1	1	1	1	1	1	4	1	1	1	7	2	1	1	2	2	2	7	7	7	7	1	1	1	1	14	13
20	2	SA	3	2	1	3	2	5	4	3	4	5	7	7	1	7	7	7	4	2	2	2	2	2	1	3	2	1	4	4	4	4	4	5	6	5	5	2	5	6	7	7	7	4	4	2	2	11	11
18	1	SA	4	4	2	3	4	2	2	5	2	2	2	2	6	6	6	6	3	3	3	3	3	3	3	2	2	2	4	2	2	6	4	2	2	3	3	2	3	6	5	6	5	2	4	2	2	8	13
19	1	SA	4	5	4	4	5	4	2	6	1	2	2	1	3	6	6	6	1	2	1	1	2	1	2	1	2	2	4	2	2	2	4	2	2	3	2	1	2	7	6	7	6	3	3	2	2	13	13
19	2	SA	4	4	1	1	1	2	5	2	5	5	4	4	4	2	5	5	7	7	7	6	6	5	7	3	6	6	4	5	5	2	7	7	2	7	7	7	7	1	1	1	1	5	7	7	7	8	8
19	1	SA	4	4	2	4	4	3	2	3	2	4	2	1	3	6	5	4	1	1	3	1	3	1	4	2	3	2	4	2	2	2	5	1	2	4	4	2	2	7	2	7	5	2	2	4	4	8	12
20	1	SA	4	5	4	2	4	3	3	6	2	4	2	3	6	5	5	5	3	3	3	2	5	2	2	3	2	2	4	2	2	3	6	5	6	5	4	2	5	5	5	5	4	6	7	6	4	10	9
18	2	SA	4	4	4	5	4	4	2	5	2	5	2	2	3	6	6	6	2	4	3	2	2	2	3	3	2	2	4	2	2	5	6	5	5	5	5	3	3	4	3	6	4	4	5	4	4	10	10
19	1	SA	3	2	4	3	4	5	5	1	5	5	5	5	2	1	1	3	4	4	5	5	5	3	3	3	3	3	4	3	3	3	6	5	7	5	5	2	3	4	3	7	3	6	6	6	4	12	13
18	1	SA	4	4	4	3	3	3	4	2	4	7	4	2	2	1	1	1	7	7	7	7	7	4	7	4	7	5	4	3	4	2	7	6	6	7	7	5	5	1	1	1	1	6	6	6	5	8	10
20	1	SA	4	4	4	4	1	5	7	1	1	7	1	7	1	1	1	1	7	7	7	2	4	1	7	7	7	7	4	7	7	1	4	4	6	7	7	7	7	1	1	1	1	7	7	7	7	8	8
19	2	SA	3	4	2	3	2	3	7	2	7	7	7	6	1	4	3	3	6	6	6	7	7	5	5	4	4	5	4	5	5	2	6	7	7	7	7	7	7	4	2	3	2	7	7	7	7	8	8
19	2	SA	4	4	5	5	5	4	2	6	5	6	5	2	5	7	7	7	1	1	1	1	1	1	1	1	1	1	4	1	1	7	5	2	1	2	2	2	2	7	7	7	6	1	1	1	2	13	14
19	1	SA	4	3	4	4	5	4	7	2	4	7	6	7	2	5	5	6	3	4	5	4	6	3	6	3	2	2	4	5	5	5	7	2	2	6	6	6	6	5	3	6	2	7	6	4	5	8	10
18	2	SA	4	4	2	4	5	5	5	2	6	6	6	2	3	1	5	5	3	3	3	2	2	2	3	3	2	2	4	2	2	5	7	1	1	6	6	6	5	2	1	7	2	3	6	2	3	8	14
19	2	SA	3	4	3	3	4	4	4	2	3	5	3	4	3	5	4	4	3	4	3	2	3	2	3	3	3	3	4	2	2	6	4	4	1	4	4	2	4	4	3	7	3	5	5	6	5	9	13
18	2	SA	2	2	2	3	4	3	3	4	5	3	1	1	3	7	2	6	1	1	1	5	3	1	1	1	1	1	4	1	1	7	2	3	1	1	1	1	1	7	6	7	6	2	3	1	1	13	13
21	2	SA	2	3	4	1	2	2	6	4	6	4	6	7	2	6	6	5	2	2	4	2	2	2	2	2	2	2	4	2	2	2	2	4	4	4	4	2	4	4	1	6	2	6	4	6	5	11	10
18	1	SA	3	2	4	3	4	3	7	1	3	6	4	4	3	5	5	5	3	2	1	4	3	2	3	1	3	3	4	3	2	5	6	3	4	5	6	4	5	5	5	5	5	3	4	4	4	10	12
18	2	SA	2	3	1	2	1	1	6	1	5	7	7	5	1	4	5	5	5	4	5	5	5	5	6	3	3	4	4	4	6	2	6	4	3	7	7	7	7	5	3	6	6	3	5	5	6	10	10
18	2	SA	3	5	1	4	4	5	7	1	4	1	5	7	1	1	1	1	6	7	7	7	7	2	7	4	7	7	4	6	6	2	7	7	7	7	7	7	7	1	1	1	1	7	5	7	7	11	10
18	2	SA	4	2	5	5	4	3	2	6	1	2	2	2	4	7	7	7	2	1	1	4	4	3	3	1	1	1	4	2	2	6	4	1	1	2	2	2	1	6	6	6	6	2	2	2	2	13	13
18	2	SA	3	3	4	4	3	4	6	3	5	6	4	4	3	1	1	2	4	5	5	7	6	3	6	5	5	4	4	3	3	2	7	7	6	5	5	4	5	1	1	2	1	7	7	7	6	8	10
23	2	SA	3	4	3	2	4	5	4	3	2	5	4	5	6	3	5	5	7	2	5	4	6	5	3	3	4	4	4	1	2	4	7	7	5	4	5	2	3	3	1	6	3	4	5	4	4	12	12
19	2	SA	2	5	5	2	4	1	7	3	7	6	7	7	3	2	2	2	7	7	7	4	4	6	7	7	7	7	4	7	7	1	7	4	3	7	7	7	6	1	1	1	1	7	7	7	7	12	8
21	1	SA	3	2	3	2	4	4	3	4	2	2	2	2	5	6	6	6	3	3	2	2	5	2	2	4	3	2	4	3	3	6	6	6	6	5	6	5	6	5	4	6	5	5	6	5	5	10	8
18	2	SA	5	5	1	1	1	2	1	7	1	1	1	1	7	1	1	1	4	4	4	4	4	2	4	2	2	4	4	2	2	5	3	1	1	1	1	1	1	4	1	4	3	1	1	1	1	14	14
18	2	SA	4	4	3	3	3	4	5	2	5	7	5	4	2	2	2	2	6	6	5	5	5	3	5	3	4	3	4	2	2	2	7	5	3	5	6	5	5	2	2	3	3	5	6	6	6	8	13
18	2	SA	3	4	1	2	2	2	6	2	2	5	5	4	2	6	6	6	2	3	3	2	2	1	2	5	4	4	4	2	2	3	6	6	5	5	5	4	4	6	6	6	6	4	6	5	6	14	8
19	1	SA	4	3	2	3	4	4	5	2	2	7	6	4	1	1	1	1	5	6	6	4	3	1	6	2	5	5	4	6	5	1	7	5	3	6	6	6	7	1	1	2	1	6	1	5	6	8	8
19	2	SA	4	4	2	5	4	1	4	4	3	5	4	3	1	5	2	2	2	2	2	2	4	4	2	2	2	2	4	4	4	4	2	2	2	5	5	5	5	4	5	6	4	4	4	4	3	13	11
19	1	SA	4	4	3	2	2	1	3	5	4	3	1	4	6	1	1	1	3	2	3	4	4	3	3	3	3	5	4	5	5	5	5	6	5	5	5	3	5	3	2	2	3	5	5	5	4	8	8
18	1	SA	3	2	1	2	4	4	6	2	3	7	5	4	3	4	2	4	7	7	7	3	2	4	5	5	6	3	4	5	6	2	7	5	3	6	6	5	3	1	1	5	2	6	6	6	6	8	8
19	2	SA	4	3	3	3	5	5	3	5	2	7	4	5	1	5	5	5	1	1	1	3	5	2	6	3	3	3	4	2	2	6	7	7	7	5	6	6	6	6	5	5	4	6	6	6	6	13	13
24	2	SA	2	3	3	1	2	3	5	3	2	6	3	7	5	1	1	1	5	5	4	3	6	3	6	5	6	6	4	4	4	3	7	7	7	7	7	5	7	1	2	1	1	7	7	7	7	8	8
19	1	SA	4	4	2	1	1	4	3	7	1	4	4	2	3	1	1	6	3	4	3	1	5	1	4	2	3	2	4	3	4	3	7	5	4	5	4	4	1	3	2	5	3	4	4	4	4	8	9
20	1	SA	5	3	2	2	3	3	7	7	7	7	7	5	2	1	1	1	7	7	7	7	7	7	7	7	7	7	4	7	7	1	7	7	5	7	7	7	7	1	1	1	1	7	7	7	7	8	8
21	2	SA	2	3	4	5	5	4	5	3	2	5	2	7	2	1	1	2	5	5	3	3	3	2	2	6	3	5	4	3	3	2	7	7	7	5	5	5	5	2	2	2	2	6	3	2	2	8	8
19	1	SA	4	4	3	3	2	4	4	4	4	3	4	4	5	6	4	4	4	4	4	3	3	3	3	3	4	4	4	2	2	3	5	4	5	4	4	4	4	4	4	4	4	5	4	4	4	9	10
19	1	SA	2	4	1	2	1	2	4	3	4	5	4	2	2	4	4	5	4	4	5	4	4	4	5	4	4	4	4	5	4	4	6	5	4	5	6	4	5	4	4	4	4	5	5	4	4	10	10
20	1	SA	3	3	1	1	2	4	7	2	3	2	1	4	1	1	1	1	4	4	4	3	7	4	7	4	7	7	4	6	6	6	7	7	2	7	6	7	5	1	1	1	1	7	7	7	5	8	8
18	1	SA	2	3	4	1	2	4	7	1	7	5	6	7	5	1	1	1	6	6	7	6	7	5	7	6	7	6	4	7	3	1	7	7	6	7	7	7	7	1	1	1	1	7	5	7	7	8	8
19	2	SA	3	5	4	5	4	3	6	1	4	7	4	7	1	1	1	1	3	3	3	1	2	1	3	5	6	4	4	3	3	3	7	7	7	5	5	5	7	1	1	1	4	7	7	7	7	8	14
21	1	SA	4	4	4	5	4	4	2	6	2	6	5	2	1	2	2	2	4	6	6	3	2	3	3	4	5	4	4	3	2	3	6	6	6	6	6	6	6	2	2	4	2	6	6	6	6	9	13
18	2	SA	4	4	5	4	5	4	4	5	3	5	3	4	3	4	4	5	3	3	3	2	4	2	3	2	2	2	4	3	3	3	6	2	6	4	4	4	4	4	4	4	4	5	4	5	3	8	10
19	2	SA	4	4	3	2	4	4	5	3	3	6	3	3	2	5	4	5	4	5	4	2	5	3	5	2	5	4	4	3	3	5	6	6	4	5	5	4	5	4	3	5	3	3	5	3	5	9	12
20	2	SA	2	3	2	1	1	3	7	1	7	7	7	6	3	1	1	1	6	6	6	4	6	3	7	7	7	7	4	7	7	1	6	6	6	7	7	7	7	1	1	1	1	7	7	7	7	8	8
19	2	SA	2	2	3	2	2	2	5	2	6	7	5	6	2	4	4	4	4	4	4	4	3	4	4	4	4	4	4	4	5	3	7	7	7	6	7	5	5	4	3	4	3	6	7	6	5	8	10
19	2	SA	2	3	2	2	2	2	6	2	4	5	3	3	3	1	1	1	6	4	4	3	5	4	6	4	3	3	4	4	4	2	7	7	7	6	6	4	4	1	1	1	2	7	7	3	4	8	12
19	1	SA	3	3	3	3	3	3	6	2	4	6	4	5	1	6	6	4	4	3	3	5	5	4	3	6	3	3	4	3	3	2	6	6	6	4	5	5	2	5	3	4	3	6	6	6	6	12	8
24	1	SA	4	5	4	5	5	4	4	7	2	5	2	3	1	5	4	4	3	3	3	2	3	3	2	2	3	3	4	1	1	7	5	5	5	3	5	5	4	7	6	6	4	5	4	1	2	13	13
18	2	SA	3	4	1	2	2	2	6	1	4	5	6	4	5	3	3	3	5	5	6	6	4	3	5	3	3	4	4	5	5	3	5	4	5	5	5	5	5	3	3	4	3	6	7	7	6	8	9
19	2	SA	4	2	2	3	4	4	5	2	6	7	6	5	2	5	6	6	2	2	2	5	6	3	3	6	3	3	4	3	3	5	7	6	6	7	7	6	7	3	2	7	2	6	7	6	7	8	8
20	1	SA	5	2	5	4	4	5	7	1	1	7	1	1	1	2	1	1	6	6	6	7	7	5	7	6	7	5	4	7	7	7	7	7	6	2	2	2	2	1	1	3	1	7	6	5	6	8	8
20	2	SA	1	1	1	1	1	3	7	1	7	7	7	7	1	1	1	1	7	7	7	5	6	7	7	7	7	7	4	7	7	1	7	7	7	7	7	7	7	1	1	1	1	7	7	7	7	8	8
21	1	SA	2	2	1	1	2	4	7	2	6	7	7	7	1	1	1	1	7	7	7	7	7	7	7	7	7	7	4	6	6	1	7	5	5	6	6	6	6	1	1	1	1	5	7	6	3	8	8
20	1	SA	4	4	4	5	4	5	5	5	2	5	5	5	3	3	3	3	3	3	3	2	5	3	4	3	3	2	4	2	3	3	7	5	3	7	6	5	6	2	1	5	2	6	7	7	6	9	12
21	2	SA	4	4	2	2	2	4	1	6	2	1	1	2	7	5	6	5	2	2	2	1	2	2	3	2	2	2	4	2	2	6	3	3	2	3	3	2	2	6	5	6	5	2	2	1	3	9	10
20	1	SA	4	5	4	5	5	5	5	1	6	6	7	7	3	1	1	1	7	7	7	7	7	1	5	2	6	3	4	3	3	3	7	7	7	7	7	7	7	1	1	1	1	7	7	7	7	8	14
20	1	SA	3	3	4	2	2	3	6	1	5	7	6	5	2	3	4	5	3	3	3	4	3	4	5	6	6	5	4	3	4	2	7	6	6	7	7	7	7	1	1	3	2	6	6	6	6	8	10
20	1	SA	3	3	1	2	1	4	7	1	4	7	1	4	1	1	1	1	4	7	7	4	4	4	7	7	7	7	4	6	6	2	7	7	4	7	7	7	7	1	1	1	1	7	7	7	7	8	8
20	2	SA	4	4	3	3	2	4	2	5	4	5	4	3	3	2	2	5	4	4	4	4	5	4	5	4	3	4	4	3	3	3	5	5	4	3	4	4	4	4	4	4	3	5	5	5	4	9	12
19	1	SA	3	4	2	2	2	2	6	2	5	7	5	4	2	1	1	1	5	6	6	3	3	3	4	5	4	4	4	5	5	5	7	7	7	5	5	5	5	1	1	1	1	7	7	7	7	8	8
19	2	SA	3	4	2	1	1	2	3	2	2	7	2	2	1	2	2	2	3	5	5	5	6	2	4	6	6	4	4	6	6	2	7	3	6	6	6	6	6	2	2	3	3	7	6	5	5	8	14
19	2	SA	4	3	2	1	3	3	4	2	4	6	5	6	1	4	4	4	3	3	3	2	4	5	4	3	2	3	4	2	2	3	6	6	6	6	7	6	5	4	3	4	3	5	6	7	7	9	9
20	1	SA	3	4	1	2	1	1	6	2	4	7	3	2	1	3	3	6	7	7	7	4	4	5	5	7	2	3	4	6	6	6	7	2	5	7	7	7	7	2	3	6	3	6	7	6	6	8	11
20	2	SA	3	3	2	2	2	2	5	2	6	6	6	6	6	3	3	2	3	3	3	2	3	2	4	2	5	5	4	4	3	3	7	6	6	6	6	5	5	2	1	5	2	6	5	6	6	8	10
20	2	SA	4	4	2	4	4	2	2	7	1	4	1	1	6	6	6	6	1	1	1	2	2	2	2	2	2	2	4	2	2	2	5	1	1	5	5	4	4	6	5	7	3	5	3	2	1	8	10
20	2	SA	4	3	2	3	4	4	5	3	5	5	6	4	2	2	2	2	5	4	3	3	3	3	6	2	3	3	4	3	3	3	2	2	5	5	5	5	4	2	2	3	2	4	5	6	6	9	12
26	2	SA	4	5	4	4	5	5	5	5	1	7	1	1	5	7	7	7	1	3	3	1	1	1	4	1	1	1	4	1	1	7	1	1	1	1	1	1	1	7	3	7	3	1	1	1	1	8	14
34	1	SA	4	4	3	4	4	4	1	7	1	1	1	1	2	6	6	6	2	4	3	2	2	1	2	2	2	2	4	2	2	6	2	2	2	1	1	1	1	6	4	7	4	2	2	1	1	9	13
20	2	SA	4	3	1	2	4	3	3	1	6	6	6	2	3	1	1	2	5	7	7	3	3	3	7	5	5	5	4	6	6	2	7	6	7	5	6	6	7	1	2	3	2	6	7	6	6	8	11
22	2	SA	4	4	3	3	3	3	2	4	2	6	3	2	2	6	6	6	2	1	2	1	3	1	2	2	2	2	4	2	2	6	7	7	6	4	4	4	4	6	5	5	6	3	6	6	6	8	12
19	1	SA	4	4	2	2	3	3	5	6	5	7	6	1	1	6	6	6	2	3	2	2	5	2	1	6	2	2	4	2	5	2	7	7	7	7	7	6	5	6	4	6	6	6	6	7	6	8	8
22	2	SA	4	4	5	5	5	2	1	6	1	3	2	1	5	7	7	7	1	1	1	1	3	1	1	2	1	1	4	1	1	7	5	2	5	2	2	1	1	7	7	7	7	1	6	1	1	9	13
19	1	SA	2	2	2	3	3	3	3	6	2	5	2	2	6	6	6	6	2	3	3	2	2	3	3	2	3	3	4	2	2	6	4	2	2	2	2	2	2	4	3	6	3	2	2	2	2	9	13
19	2	SA	3	4	1	2	2	2	6	2	6	7	7	5	2	3	3	5	3	5	5	2	4	5	3	3	3	3	4	5	3	2	7	5	5	7	7	5	7	3	2	7	3	6	7	6	6	8	8
24	2	SA	2	4	3	2	3	2	4	6	1	4	1	1	3	6	6	6	3	3	4	2	3	4	3	2	3	3	4	2	2	6	1	1	2	4	4	4	4	6	6	7	6	4	4	4	4	11	11
21	1	SA	4	4	3	3	5	4	5	1	2	7	2	4	2	2	2	4	7	7	7	3	5	1	6	5	6	5	4	4	5	3	6	5	5	6	6	5	3	2	1	5	1	7	6	7	5	8	11
21	1	SA	2	3	2	2	2	2	6	3	6	6	6	6	3	6	7	7	4	4	4	6	6	3	4	6	4	5	4	6	6	1	5	5	5	5	6	5	5	4	3	6	4	5	6	7	5	8	8
18	2	SA	4	4	2	2	1	1	5	2	5	1	5	2	3	1	1	1	6	6	6	7	6	3	6	6	6	6	4	5	5	3	6	6	3	5	5	4	5	1	1	1	1	5	5	6	6	8	11
19	1	SA	4	4	2	1	3	4	5	6	2	6	3	2	6	3	2	5	6	7	6	2	6	6	5	3	7	7	4	5	6	2	7	2	2	1	2	6	6	2	2	2	2	6	3	5	3	8	8
19	1	SA	4	3	2	2	4	1	6	2	2	6	5	4	2	1	2	2	6	7	6	6	6	4	6	6	6	5	4	6	6	2	6	6	4	6	6	6	6	1	1	3	2	6	6	6	6	8	9
20	1	SA	4	4	3	3	3	4	3	3	1	4	2	1	5	7	6	7	3	3	2	1	1	1	1	2	1	1	4	2	2	6	7	5	5	3	3	3	3	6	6	7	5	2	2	2	3	9	13
19	1	SA	5	2	2	1	2	3	6	2	6	7	6	5	1	1	1	1	5	4	6	4	4	5	6	6	6	6	4	5	6	2	7	7	7	2	2	1	2	1	1	2	1	7	7	7	7	8	8
22	2	SA	3	2	2	1	5	5	5	1	5	7	6	3	1	1	1	1	7	7	7	4	5	3	7	5	7	7	4	3	3	5	7	7	7	7	7	7	7	1	1	1	1	7	7	7	7	10	13
19	2	SA	4	4	2	3	2	3	7	1	6	7	5	6	3	2	1	1	4	6	5	6	6	5	6	4	5	6	4	4	5	2	6	2	5	6	6	6	7	1	1	1	1	7	7	6	7	8	8
21	1	SA	2	3	1	1	2	2	7	1	7	7	7	7	1	1	1	1	6	6	6	6	6	6	7	7	7	6	4	7	7	1	7	7	7	7	7	7	7	1	1	1	1	7	7	7	7	8	8
19	2	SA	4	2	3	2	1	2	5	2	6	5	4	2	6	1	1	1	3	5	2	6	6	2	6	6	6	6	4	5	5	2	7	7	6	6	6	6	7	1	1	1	1	7	7	7	7	8	9
25	2	SA	4	4	4	4	4	4	1	1	1	1	1	1	1	7	7	7	1	1	1	1	1	1	1	1	1	1	4	1	1	7	4	2	2	1	1	1	1	7	7	7	7	2	2	2	2	11	13
20	1	SA	5	4	5	4	5	5	2	6	2	5	2	2	6	5	2	2	3	3	2	6	6	2	5	2	2	3	4	2	3	3	7	3	5	6	6	3	5	2	2	6	2	2	6	2	2	9	13
20	1	SA	2	5	4	2	2	4	1	7	1	2	1	2	3	7	7	7	1	1	1	6	7	1	1	1	1	1	4	1	1	7	5	1	1	1	1	1	1	7	7	7	7	1	1	1	2	10	14
24	1	SA	4	3	3	1	2	2	5	2	2	5	4	5	2	5	5	5	3	3	4	5	5	4	4	6	5	4	4	5	5	3	7	4	5	7	7	7	7	5	5	7	3	6	7	7	7	8	8
23	1	SA	4	4	2	2	2	4	3	3	4	5	5	5	4	1	1	2	3	3	5	5	5	2	4	3	3	2	4	2	2	2	7	6	4	5	5	4	6	2	2	3	2	3	4	5	5	8	9
21	2	SA	2	2	4	2	1	2	6	2	6	7	6	7	2	6	6	6	2	3	2	3	3	2	2	3	3	2	4	2	2	6	7	6	6	7	7	6	6	6	4	6	4	4	4	6	6	9	13
20	1	SA	4	4	3	2	4	2	5	4	3	5	2	1	6	5	5	5	4	4	4	1	4	2	2	2	2	2	4	2	2	2	4	5	3	6	6	4	6	5	4	6	4	2	5	5	6	11	14
21	1	SA	5	5	5	2	4	3	1	5	1	3	1	1	2	7	7	7	1	1	1	1	3	1	1	1	1	1	4	1	2	6	2	2	4	3	3	2	2	7	6	7	6	3	3	1	1	9	11
20	2	SA	4	4	5	4	5	5	1	7	1	3	1	1	6	7	7	7	1	1	1	2	4	1	1	1	1	1	4	1	1	7	4	2	2	3	2	1	1	7	7	7	7	5	5	1	1	14	14
21	1	SA	5	4	4	3	4	3	4	5	1	6	1	1	6	7	7	7	1	1	1	1	1	1	1	1	1	1	4	1	1	4	5	5	2	5	5	2	3	7	7	7	7	2	6	1	1	9	13
21	1	SA	4	4	2	1	2	2	6	1	3	5	5	6	2	6	6	6	6	6	7	5	7	3	3	3	5	3	4	3	5	5	7	7	6	6	6	5	5	6	2	7	3	5	6	6	7	9	10
20	1	SA	4	4	3	4	4	3	5	3	5	7	4	5	2	3	2	2	4	5	5	3	5	3	5	5	5	5	4	5	5	2	4	2	2	5	5	5	5	3	2	4	3	6	4	5	5	8	9
19	1	SA	3	2	1	1	3	2	3	2	1	7	5	5	1	2	2	2	4	7	3	2	4	2	5	6	5	7	4	6	6	6	7	6	6	6	6	2	6	3	2	5	2	4	6	3	4	8	10
20	2	SA	4	4	3	5	3	4	3	5	3	5	3	2	5	5	5	5	1	6	3	3	5	1	3	3	3	2	4	2	5	3	7	1	2	5	5	3	3	3	3	6	3	6	6	5	3	8	10
20	1	SA	2	4	3	4	2	2	6	2	6	6	5	4	2	5	4	4	5	5	5	3	5	5	4	5	5	4	4	4	4	4	5	5	5	6	6	4	6	4	3	5	4	5	5	5	6	9	9
22	1	SA	3	4	1	2	2	3	5	3	6	6	6	5	6	2	2	2	6	6	6	7	7	6	7	7	7	7	4	7	7	1	6	6	3	6	6	6	6	1	1	1	1	7	7	4	5	8	8
19	1	SA	4	4	2	2	2	4	7	1	3	6	7	2	2	1	1	1	7	7	7	7	7	5	7	7	7	6	4	7	7	1	7	6	5	7	7	7	7	1	1	2	1	7	6	5	5	8	8
20	2	SA	3	4	3	4	2	1	7	1	6	7	6	7	2	5	5	6	6	4	4	5	6	5	3	3	3	4	4	3	2	2	7	5	3	7	7	5	7	4	3	5	3	4	7	6	6	9	10
2003	2	SA	3	2	1	2	2	3	6	3	3	6	3	5	3	4	4	4	6	6	6	4	5	3	5	4	4	4	4	3	4	3	7	6	5	6	6	6	6	2	1	2	2	7	7	7	6	9	10
20	1	SA	4	4	4	4	4	3	4	5	2	6	2	4	5	6	6	6	2	3	3	2	3	2	2	2	2	2	4	2	2	6	5	2	2	3	6	2	3	5	3	6	4	5	5	5	4	9	10
21	1	SA	3	4	4	4	4	3	3	4	2	5	3	1	4	5	5	6	2	2	3	3	4	2	2	2	1	2	4	1	2	4	4	4	4	4	4	2	2	5	5	7	5	2	2	2	2	12	13
24	1	SA	2	4	2	2	2	3	5	3	4	6	4	2	2	1	1	1	6	6	6	5	5	6	6	6	6	6	4	5	7	2	7	7	6	7	7	7	7	1	1	1	2	6	6	5	5	8	8
19	1	SA	3	3	2	2	2	2	5	3	3	4	2	4	4	2	6	6	2	2	2	2	2	2	2	3	4	2	4	5	3	5	6	6	6	6	6	4	5	6	6	7	5	4	4	5	5	9	12
21	2	SA	3	4	1	5	2	2	6	2	2	7	2	6	2	4	4	4	7	5	6	5	6	1	3	3	6	3	4	2	3	1	7	7	6	6	5	4	4	5	3	3	5	7	7	7	7	10	9
23	1	SA	4	4	3	3	2	3	2	5	1	5	2	4	2	6	6	6	3	3	3	2	2	2	2	3	2	3	4	2	2	6	5	4	3	4	4	3	3	6	6	7	6	4	4	3	3	10	12
22	1	SA	3	2	1	2	1	3	1	6	1	2	1	1	5	6	6	6	5	4	4	5	3	4	5	6	4	4	4	3	3	4	6	5	3	5	5	4	4	4	3	5	3	4	3	5	1	9	10
23	2	SA	4	3	3	2	2	4	6	1	6	7	6	6	1	5	5	5	3	6	7	1	3	1	3	6	7	7	4	3	3	5	7	5	6	7	7	7	7	4	2	6	2	6	6	1	6	8	10
20	1	SA	4	4	1	3	4	4	2	3	1	6	2	2	3	5	5	5	3	3	2	2	3	2	4	4	6	5	4	2	3	4	7	6	6	5	5	2	3	3	3	6	3	6	2	2	2	8	9
21	1	SA	3	4	2	2	2	3	2	4	1	4	2	2	6	7	6	6	4	4	4	5	4	2	4	4	4	4	4	2	2	6	4	5	6	5	6	4	4	6	5	7	5	4	4	6	5	12	8
20	2	SA	3	4	1	2	1	1	5	1	2	7	5	5	1	2	2	2	7	3	7	2	7	6	4	3	6	7	4	5	5	1	7	6	2	7	7	6	7	1	1	3	1	7	7	7	7	9	10
21	1	SA	2	4	2	1	4	2	3	6	4	6	6	6	5	5	5	5	2	2	2	5	5	4	3	2	2	2	4	2	3	4	6	6	6	6	6	5	6	5	5	5	5	6	6	7	5	10	13
20	1	SA	3	3	1	2	2	2	4	2	4	6	5	3	2	5	5	5	4	4	3	4	4	4	3	3	3	3	4	3	3	5	6	6	6	7	7	7	7	2	1	4	3	7	6	6	6	11	10
21	2	SA	4	3	4	2	2	1	3	5	2	7	4	2	2	4	4	5	1	1	1	2	6	2	2	2	3	3	4	2	1	5	7	7	7	3	3	4	5	3	3	7	4	6	1	2	4	8	14
20	1	SA	5	5	4	5	5	3	1	1	1	3	1	5	4	7	7	7	1	2	1	1	1	1	1	1	1	1	4	1	1	7	2	2	2	2	1	2	1	7	7	7	7	1	1	1	1	10	14
18	2	SA	3	2	4	2	5	5	5	3	2	6	5	4	3	1	1	1	6	5	5	4	5	1	7	4	6	6	4	6	6	3	7	7	7	5	5	4	5	1	1	1	1	5	6	6	5	8	8
21	2	SA	4	3	3	2	2	4	3	5	2	5	5	4	3	6	6	6	2	2	2	2	3	2	2	2	2	2	4	2	2	5	6	4	4	3	2	2	3	6	4	6	5	3	2	2	2	10	11
21	1	SA	4	4	4	2	2	2	2	5	2	2	1	1	6	1	1	1	2	3	2	1	2	2	1	2	1	2	4	1	1	7	4	1	1	1	1	1	1	7	7	7	7	1	1	1	1	11	14
21	2	SA	3	4	1	1	1	2	6	2	6	6	6	6	2	1	1	1	7	6	6	6	6	6	6	7	6	6	4	6	6	2	7	7	2	6	6	6	6	1	1	1	1	7	6	6	6	8	8
20	2	SA	2	1	1	1	1	4	7	2	7	7	7	7	2	3	1	1	7	3	5	5	7	3	3	3	5	5	4	6	6	1	7	7	7	7	7	7	7	1	1	1	1	7	7	7	7	8	8
22	1	SA	4	4	2	4	2	2	5	2	2	6	2	1	2	5	5	5	6	6	6	4	4	2	6	2	6	2	4	3	3	3	6	2	2	2	2	5	2	3	2	6	2	6	6	6	5	8	10
21	1	SA	3	4	2	2	2	3	7	1	6	7	7	6	1	1	1	2	7	6	6	5	5	5	6	5	6	6	4	6	5	1	7	7	7	6	6	6	7	1	1	2	1	7	6	7	7	8	8
23	2	SA	5	5	5	5	5	4	2	3	2	2	2	2	4	7	7	7	1	1	1	1	1	1	1	1	1	1	4	2	2	6	4	2	2	2	2	2	2	1	6	6	6	2	2	3	2	13	13
22	1	SA	5	3	4	5	4	5	6	1	4	7	7	2	1	5	3	6	3	2	3	5	6	1	2	3	4	2	4	2	2	6	7	5	4	5	6	3	2	7	4	7	5	4	6	5	7	9	10
24	2	SA	3	3	2	1	1	1	7	1	6	7	7	5	2	3	3	3	2	6	4	6	6	1	5	2	3	4	4	3	3	2	7	7	7	6	6	6	6	4	3	4	3	7	7	7	7	8	8
20	1	SA	3	4	2	3	3	2	3	5	2	3	5	4	2	3	5	5	4	3	3	3	2	4	3	3	3	3	4	4	4	5	6	2	3	5	5	2	3	4	4	5	4	4	3	2	2	9	11
18	1	SA	4	4	3	2	4	2	3	5	1	4	1	1	6	6	6	6	3	3	2	2	2	2	2	2	2	2	4	2	2	6	4	3	3	3	3	1	1	7	7	7	7	3	3	2	2	9	11
20	1	SA	2	2	3	4	2	4	3	4	4	5	4	4	2	1	1	1	5	5	6	4	4	3	7	3	6	3	4	6	5	3	7	7	4	5	3	5	5	1	1	1	1	7	7	7	7	8	8
20	1	SA	3	4	2	1	1	2	5	3	2	4	5	4	2	5	4	4	3	2	3	5	5	3	3	2	3	2	4	2	1	4	5	4	6	6	6	4	5	4	4	5	4	5	7	6	4	9	12
21	2	SA	2	2	1	2	2	1	6	1	7	7	7	5	4	6	6	6	4	4	4	5	5	4	4	5	4	2	4	3	4	2	7	7	7	7	7	7	7	4	3	4	4	6	5	5	7	10	14
26	1	SA	2	2	1	1	2	3	7	1	4	3	5	5	3	1	1	1	7	7	7	7	7	7	7	7	7	7	4	7	7	1	7	7	5	3	3	3	2	1	1	1	1	7	7	7	5	8	8
24	1	SA	3	4	2	4	4	4	2	1	2	6	2	5	3	6	6	6	1	1	1	6	6	2	2	2	2	2	4	2	2	6	5	3	5	3	5	2	2	7	6	6	6	2	2	2	3	10	10
19	2	SA	1	5	5	2	1	1	7	1	7	7	7	7	1	1	1	1	7	7	7	7	6	7	7	7	7	7	4	7	7	1	3	7	7	7	7	7	7	1	1	1	1	7	7	7	7	8	8
21	1	SA	2	2	1	3	5	3	1	7	1	1	1	1	5	7	7	7	1	1	1	1	1	1	1	1	1	1	4	2	2	4	1	1	1	1	1	1	1	7	7	7	7	5	1	1	1	11	14
22	2	SA	5	5	4	5	4	4	2	7	2	2	2	2	6	6	6	6	2	2	2	2	2	2	3	2	2	2	4	1	1	7	4	1	2	2	2	2	2	6	4	6	4	2	4	2	2	13	13
23	2	SA	2	2	4	5	4	5	5	1	4	7	7	7	3	1	1	1	7	7	7	7	7	7	7	7	5	7	4	6	5	1	7	7	7	7	7	7	7	1	1	1	1	7	7	7	7	8	8
19	2	SA	4	4	2	1	1	5	7	1	5	7	7	7	1	1	1	1	4	3	3	7	7	3	7	2	7	7	4	2	2	2	7	7	7	7	7	7	7	1	1	1	1	7	7	7	7	8	8
19	1	SA	4	4	3	2	4	3	5	2	3	6	5	4	2	3	3	5	5	5	5	5	5	4	6	5	4	4	4	5	4	3	6	2	2	6	6	5	5	3	3	5	3	5	5	6	5	8	9
19	1	SA	5	5	2	4	2	2	4	4	2	3	2	4	5	6	6	6	3	3	2	3	3	3	2	3	3	3	4	3	3	3	5	5	5	5	6	6	6	4	3	5	3	6	4	5	5	10	11
21	1	SA	4	3	1	2	4	4	7	1	6	7	7	6	1	1	1	1	7	7	7	3	4	6	7	7	7	7	4	7	7	1	7	7	7	7	7	7	7	1	1	1	1	7	7	7	7	10	8
18	1	SA	3	4	2	4	4	4	2	5	2	5	2	3	3	5	5	5	3	4	4	3	3	3	3	3	2	3	4	2	2	6	6	3	5	5	5	3	3	5	3	6	4	5	6	5	4	10	12
19	2	SA	4	4	1	2	1	2	5	3	4	3	4	2	6	5	5	5	5	2	3	3	3	3	3	3	2	5	4	2	2	5	6	5	5	3	5	2	2	4	4	6	4	2	3	5	3	8	8
23	2	SA	3	2	2	2	2	3	6	3	3	5	5	4	3	5	6	6	4	2	2	2	5	3	2	3	3	1	4	3	2	6	5	7	7	6	6	4	5	6	3	6	4	5	5	4	4	10	10
19	2	SA	2	5	2	1	1	4	7	1	7	7	7	7	1	1	1	1	7	7	7	7	7	7	7	7	7	7	4	7	7	1	3	3	3	7	7	7	7	1	1	1	1	7	7	7	7	8	8
22	1	SA	2	2	2	4	4	3	2	6	4	5	2	2	3	2	2	2	6	6	6	3	5	4	5	5	3	4	4	3	4	4	6	3	4	2	5	5	5	2	2	6	2	5	4	3	3	9	9
20	1	SA	3	3	3	4	4	2	3	3	3	5	5	3	5	5	5	5	3	3	4	2	3	3	4	2	3	3	4	2	2	5	7	5	5	6	6	4	4	3	3	7	2	3	5	5	5	8	10
19	1	SA	2	3	1	1	2	2	6	2	6	7	7	7	2	1	1	1	3	7	7	7	7	6	7	7	5	6	4	7	7	1	7	7	4	7	7	7	6	1	1	1	1	6	7	7	7	8	10
21	1	SA	3	3	1	3	2	3	4	1	4	7	5	5	1	4	1	1	3	3	2	2	3	2	5	3	5	3	4	2	2	3	6	6	7	6	6	5	6	1	1	1	1	7	7	7	7	8	8
23	1	SA	3	4	2	1	2	3	5	2	2	7	2	2	3	1	1	1	7	7	7	5	3	2	7	7	7	7	4	7	7	1	7	4	2	7	7	7	7	1	1	1	1	7	4	4	5	8	8
20	1	SA	5	5	1	1	1	1	7	1	7	7	7	7	1	1	1	1	7	7	7	7	7	7	7	7	7	7	4	7	7	1	7	7	7	7	7	7	7	1	1	1	1	7	7	7	7	8	8
19	2	SA	3	3	2	2	2	4	5	3	4	7	5	6	2	2	2	2	4	5	5	5	5	3	5	5	4	4	4	3	5	2	6	6	5	5	6	6	6	2	2	5	2	6	6	6	5	9	10
18	2	SA	2	2	2	1	2	2	5	1	6	5	5	6	3	1	1	1	5	7	6	5	6	6	7	6	7	7	4	5	5	5	6	6	6	5	5	5	5	1	1	1	1	6	6	6	6	8	8
23	2	SA	2	2	3	3	4	2	2	5	1	2	2	1	3	7	7	7	1	1	1	6	6	1	1	1	1	1	4	1	1	7	4	5	5	3	3	2	2	7	7	7	7	2	3	4	3	10	13
20	2	SA	4	4	3	4	3	2	5	1	5	7	5	5	3	2	2	2	4	5	6	2	3	2	6	5	6	5	4	4	4	3	6	5	4	6	6	5	6	2	2	5	2	6	6	6	6	9	9
19	1	SA	2	2	1	1	1	2	7	1	6	7	7	2	5	1	1	1	7	7	7	6	6	6	6	6	7	6	4	7	6	5	7	7	6	7	6	6	6	1	1	2	1	7	7	7	7	8	8
21	2	SA	3	4	2	3	2	3	3	2	4	5	6	3	3	5	5	5	2	2	2	3	3	5	5	4	3	2	4	3	3	5	4	3	3	5	5	5	4	5	4	5	5	5	3	5	3	8	8
23	1	SA	3	4	2	2	2	2	7	2	5	6	4	5	3	3	3	4	5	5	4	6	5	4	4	3	4	3	4	5	5	3	6	6	5	6	6	5	5	3	2	4	2	6	7	7	6	8	8
20	2	SA	4	4	3	2	1	2	6	2	4	7	2	5	4	2	2	2	5	4	5	5	6	4	6	4	5	4	4	3	3	2	6	6	4	6	7	7	6	2	2	4	3	5	4	5	5	8	11
23	1	SA	2	4	4	5	5	5	2	6	1	6	1	1	1	7	7	7	1	1	2	5	7	1	1	2	1	1	4	2	1	6	5	3	2	5	2	1	1	7	6	7	5	5	1	1	1	8	13
21	1	SA	5	4	5	1	5	4	6	3	1	6	3	2	2	4	4	4	5	4	4	5	2	2	3	4	4	4	4	5	4	1	7	7	7	6	6	7	2	3	2	5	2	4	5	6	5	8	9
24	2	SA	3	3	1	2	1	2	2	1	4	6	6	4	4	1	1	1	7	7	7	1	1	1	6	5	5	5	4	5	5	2	7	7	5	5	4	4	4	2	1	3	3	7	7	7	7	8	8
20	2	SA	2	3	1	2	1	1	7	1	7	7	5	7	1	5	5	7	4	4	4	5	4	4	3	5	4	4	4	5	5	5	5	3	4	6	5	2	6	6	4	6	5	5	4	3	6	8	10
21	1	SA	4	4	2	2	2	2	3	5	1	5	1	4	3	5	5	5	4	3	4	2	4	2	3	5	4	3	4	2	2	3	6	2	3	5	5	4	5	5	4	4	4	4	5	4	4	11	11
22	2	SA	4	4	1	1	1	3	7	1	6	5	4	4	3	1	1	1	7	7	7	7	6	6	7	7	7	7	4	5	4	1	7	7	3	7	7	7	7	1	1	3	2	7	6	2	2	8	8
25	1	SA	4	4	5	5	4	4	3	3	4	5	4	3	5	6	6	6	2	2	3	3	6	2	2	2	2	3	4	2	2	6	6	4	4	3	3	3	3	6	6	5	5	3	3	3	4	10	13
23	1	SA	5	4	1	1	2	2	1	6	1	2	2	2	1	5	4	4	3	3	3	4	3	4	4	2	4	3	4	2	2	6	4	5	3	4	4	4	3	4	4	5	3	4	4	3	3	12	12
21	2	SA	3	4	2	4	4	4	2	2	2	5	3	5	1	6	6	6	2	2	2	3	3	3	2	3	2	2	4	2	2	4	2	1	3	6	6	4	5	6	5	7	4	3	2	2	2	10	13
20	1	SA	3	3	1	2	2	4	6	1	5	7	6	6	1	1	1	1	5	5	6	6	6	5	4	5	4	4	4	5	5	3	7	5	4	5	5	4	5	1	1	1	1	6	6	6	6	8	9
19	2	SA	4	4	2	3	4	3	5	1	2	6	2	1	1	3	3	3	3	4	4	2	2	2	4	6	5	4	4	2	5	3	7	7	7	6	6	6	6	2	2	3	1	7	7	7	5	8	8
20	2	SA	4	3	4	4	4	3	4	3	2	5	3	2	2	7	7	7	2	3	3	2	3	2	3	3	1	2	4	2	2	6	5	1	2	4	5	2	2	7	6	6	6	2	4	4	3	13	12
20	2	SA	5	4	4	3	2	5	5	4	2	5	4	2	2	7	7	7	1	1	1	1	3	1	2	1	1	1	4	1	2	6	2	1	4	6	7	4	5	7	6	7	6	2	5	4	7	8	9
21	2	SA	4	4	4	4	3	3	4	3	4	5	4	4	2	6	6	6	4	4	3	4	3	3	2	3	2	4	4	3	4	3	6	5	3	5	5	4	5	6	6	6	5	5	6	6	5	10	10
24	2	SA	4	4	3	3	3	3	6	2	6	7	5	5	2	4	4	5	3	3	3	4	3	2	3	3	3	2	4	3	2	3	7	4	5	5	5	5	5	5	4	6	4	6	6	5	5	9	12
23	1	SA	4	2	1	1	1	1	7	1	7	7	3	1	1	1	1	1	7	7	7	1	5	4	7	7	7	7	4	7	7	1	7	2	7	7	7	2	7	1	1	1	1	4	6	7	7	8	11
24	1	SA	2	1	2	2	1	1	5	5	6	6	6	3	7	2	2	2	6	6	6	6	6	5	6	5	6	6	4	4	5	3	7	6	6	6	6	5	5	2	1	2	1	6	6	6	5	8	8
23	2	SA	2	1	1	2	4	2	7	1	6	6	7	6	2	4	4	4	3	3	3	5	5	4	3	3	4	3	4	3	3	5	7	7	7	7	7	7	7	4	4	4	4	7	6	6	6	8	8
22	1	SA	4	4	3	3	4	3	4	5	2	2	2	2	4	7	7	7	1	1	1	1	1	1	1	1	1	1	4	1	1	7	4	4	4	2	2	2	2	7	7	7	7	4	4	1	4	12	14
22	2	SA	3	3	2	2	1	3	6	1	5	7	5	4	3	4	4	5	3	3	4	1	1	1	4	5	6	4	4	3	6	1	7	6	5	5	6	4	5	4	4	5	3	7	5	4	4	8	8
21	1	SA	4	3	4	4	3	1	6	1	1	2	7	7	5	3	3	2	5	2	3	3	6	1	3	2	3	1	4	3	3	3	6	6	7	7	7	7	7	3	1	4	5	4	5	4	6	9	8
20	2	SA	3	3	2	2	2	3	3	2	2	6	4	2	2	6	6	6	1	1	1	1	3	1	2	2	2	5	4	2	2	3	7	6	7	5	5	2	6	6	3	6	2	6	5	5	5	8	9
23	2	SA	3	4	1	2	2	4	4	3	5	7	5	6	1	1	1	1	6	7	7	2	2	2	6	4	6	6	4	6	6	3	7	7	7	6	7	7	6	1	1	1	1	7	7	7	7	8	9
21	1	SA	2	2	1	2	1	2	6	2	5	6	6	6	4	1	1	1	6	6	6	5	6	6	7	7	7	5	4	6	7	2	7	7	7	7	7	7	7	1	1	1	1	7	7	7	7	8	8
20	1	SA	3	4	2	2	2	3	6	2	2	7	5	6	3	2	2	1	5	6	6	7	7	4	7	5	7	6	4	7	7	1	6	5	5	7	6	7	7	1	1	1	1	6	5	6	7	8	8
20	2	SA	1	2	1	1	1	1	7	1	7	7	7	7	1	1	1	1	7	7	7	7	7	7	7	7	7	7	4	7	7	1	7	7	7	7	7	7	7	1	1	1	1	7	7	7	7	8	8
20	1	SA	4	4	2	4	4	2	3	2	2	5	5	5	3	1	2	1	5	5	4	6	5	4	6	3	4	6	4	5	5	3	7	7	6	3	2	4	4	2	1	3	2	7	7	6	4	8	8
20	2	SA	3	3	2	2	2	2	5	3	3	5	5	5	2	4	4	4	4	4	4	3	3	4	4	3	4	4	4	2	2	3	7	7	7	6	6	4	5	3	3	4	3	7	7	7	7	10	13
27	1	SA	3	4	2	2	2	1	6	2	6	6	6	6	1	2	2	3	6	5	6	5	5	4	6	3	4	4	4	5	6	1	7	5	2	5	5	5	5	2	2	3	2	5	6	5	6	8	9
22	2	SA	4	4	5	5	5	3	7	1	7	7	7	7	1	6	6	6	4	7	7	7	1	7	7	7	7	7	4	6	3	2	7	7	7	7	7	7	7	6	7	7	7	7	4	7	7	8	8
18	2	SA	4	3	4	4	4	4	4	2	4	6	1	5	2	2	2	2	5	3	3	6	7	3	4	2	4	3	4	7	7	1	7	7	5	4	4	5	4	1	1	1	1	6	4	7	6	8	8
18	2	SA	3	2	3	4	4	4	5	2	5	6	5	4	2	5	5	5	4	3	3	4	4	3	3	2	3	2	4	2	3	4	7	7	7	5	5	5	5	3	4	4	3	3	6	7	7	8	9
23	1	SA	2	2	1	2	1	3	3	5	2	2	2	1	3	2	2	2	5	4	5	5	5	4	4	2	4	2	4	3	3	2	7	6	5	6	6	4	5	3	3	6	2	6	5	2	5	8	8
22	2	SA	4	4	2	3	3	4	3	3	3	5	2	2	1	4	4	4	4	4	4	3	4	2	3	5	3	3	4	2	2	3	3	2	2	2	2	5	5	4	2	4	3	3	4	3	3	10	12
24	2	SA	3	5	2	2	2	4	5	6	2	7	5	4	2	7	7	7	2	3	3	3	2	3	2	2	1	4	4	2	2	3	5	1	2	7	7	5	5	5	3	7	2	1	6	6	5	9	12
18	2	SA	2	3	1	4	1	4	7	2	4	7	6	7	1	1	1	1	3	5	4	2	5	1	5	4	4	5	4	3	5	2	7	7	7	7	7	5	6	1	1	3	1	6	7	7	7	8	9
19	2	SA	2	2	3	3	3	3	7	1	7	7	7	7	1	1	1	1	6	6	6	6	6	6	6	6	6	6	4	4	5	2	7	7	7	7	7	7	7	1	1	3	1	6	6	7	7	8	11
19	2	SA	4	4	4	4	3	4	5	2	5	7	5	2	2	2	2	3	3	5	5	5	5	3	4	3	5	6	4	5	5	2	7	7	7	6	6	6	4	2	2	3	1	4	7	7	6	8	8
20	1	SA	5	4	2	4	4	4	1	7	1	2	1	1	6	5	5	6	1	2	2	1	2	1	2	3	2	2	4	1	2	6	6	2	4	2	2	2	1	5	5	6	5	1	2	1	3	9	10
36	1	SA	3	4	4	4	4	4	3	2	2	7	2	2	5	6	6	6	1	1	1	2	3	3	3	3	5	3	4	3	2	5	3	5	3	6	6	6	6	6	5	5	4	2	5	4	6	8	12
20	2	SA	4	4	4	4	3	2	2	3	2	3	2	1	3	7	7	7	2	2	2	2	2	2	2	3	2	1	4	2	2	6	4	2	4	4	5	2	2	7	7	7	7	4	2	2	2	10	12
20	2	SA	2	3	2	5	1	1	7	2	6	7	7	3	1	1	1	1	7	7	7	7	7	4	7	7	6	7	4	7	7	1	7	7	7	7	7	6	7	1	1	1	1	7	7	7	7	8	8
19	2	SA	3	4	1	3	2	2	7	2	6	6	5	4	3	1	2	1	5	7	7	7	7	5	5	3	6	5	4	6	5	2	7	6	5	7	7	6	7	1	1	2	1	6	6	7	6	8	9
20	1	SA	2	4	3	4	2	3	3	2	4	5	4	7	6	1	1	3	6	7	7	7	7	5	7	6	7	7	4	7	7	2	7	5	2	6	6	7	7	1	2	2	1	7	6	3	6	9	8
21	1	SA	4	4	2	4	4	3	3	1	1	7	4	2	1	7	7	7	1	3	2	3	3	2	1	1	1	1	4	2	1	3	6	4	5	6	6	6	4	4	4	7	3	4	3	7	6	8	14
23	1	SA	2	2	2	2	3	3	6	1	5	7	5	3	1	3	3	3	3	3	3	2	3	2	3	2	3	3	4	2	2	3	6	6	6	5	6	5	5	3	3	6	3	6	6	5	6	9	10
18	2	SA	5	5	1	1	1	4	1	7	1	1	1	1	4	7	7	7	4	4	4	1	1	1	2	2	2	2	4	2	1	6	7	5	6	2	2	2	1	6	6	6	7	4	5	2	2	9	12
35	1	SA	4	5	1	2	1	1	5	3	5	6	5	4	2	7	7	7	1	1	1	2	3	2	1	1	1	1	4	2	2	6	6	6	2	2	2	2	2	7	7	7	7	5	4	5	5	10	14
22	1	SA	4	4	3	2	2	4	2	6	1	6	2	3	5	3	2	6	6	5	5	7	6	5	4	4	3	4	4	2	3	3	7	5	2	2	3	3	5	3	2	5	2	5	3	5	5	8	10
20	2	SA	4	4	2	2	2	3	4	3	4	4	4	4	4	2	2	2	5	6	6	5	5	3	6	6	6	6	4	5	6	3	3	5	6	5	5	5	4	2	2	2	1	6	6	6	6	9	10
23	2	SA	3	2	1	1	1	2	3	3	2	6	3	2	2	7	7	7	2	3	2	2	2	2	2	2	1	1	4	2	3	5	6	3	5	2	3	1	1	7	6	5	6	5	3	5	6	10	13
23	3	SA	3	4	1	4	3	4	5	2	2	6	5	5	2	6	6	6	3	3	3	5	5	2	3	4	3	3	4	3	2	6	7	7	6	6	5	5	5	4	3	7	5	7	6	7	6	8	8
20	1	SA	3	4	4	3	3	2	5	3	5	5	3	3	5	5	3	5	5	5	5	3	5	3	4	5	5	5	4	2	3	2	6	6	6	6	6	4	5	3	3	6	3	6	6	6	6	8	8
22	1	SA	4	3	4	5	4	4	7	1	5	7	6	7	3	5	2	1	7	7	7	4	4	3	4	3	4	4	4	3	3	2	7	7	4	5	6	5	7	1	1	3	1	6	7	7	6	8	8
19	2	SA	2	2	3	2	2	1	7	1	4	7	6	7	3	1	1	1	6	7	7	4	6	7	7	7	7	7	4	6	6	6	5	5	6	7	7	7	7	1	1	1	1	7	7	7	7	8	8
21	2	SA	4	4	2	3	4	4	6	1	5	7	5	7	1	7	7	7	1	1	1	3	3	1	1	1	1	1	4	1	1	6	7	7	7	5	7	4	4	6	5	7	5	4	3	4	4	8	14
19	1	SA	4	4	4	1	1	3	1	7	1	1	1	1	6	3	4	4	4	5	5	5	5	3	4	4	5	5	4	3	4	4	6	2	2	3	3	2	3	6	2	2	2	5	3	5	2	8	9
22	2	SA	2	2	2	2	2	3	6	2	6	7	6	6	2	2	2	3	5	4	4	6	6	6	6	3	4	4	4	5	5	2	7	7	5	6	6	6	7	1	1	3	2	6	7	7	6	9	10
21	1	SA	4	4	4	4	4	3	3	3	4	6	3	5	3	3	5	5	6	3	5	3	3	2	3	5	3	5	4	3	3	3	3	2	5	5	5	3	5	3	3	5	3	3	5	5	5	10	13
21	1	SA	3	3	2	2	2	2	5	3	6	6	6	2	2	7	7	7	1	1	1	1	1	2	2	1	1	1	4	2	2	6	7	5	5	5	5	5	6	7	7	7	7	4	5	2	3	11	13
22	1	SA	2	2	1	1	1	1	5	3	5	6	4	6	2	1	1	1	5	6	6	6	6	2	5	3	4	3	4	2	2	5	5	2	2	6	6	5	6	2	1	6	1	6	6	6	6	8	9
24	1	SA	3	4	3	4	4	5	5	3	4	6	6	3	3	7	7	6	1	1	1	1	2	2	1	1	1	2	4	2	2	6	4	4	3	4	3	3	3	6	3	5	3	5	5	2	2	11	13
25	1	SA	4	3	2	1	3	4	7	2	4	7	2	4	2	6	6	6	4	6	6	1	1	3	3	6	5	2	4	5	5	2	7	5	7	7	7	6	7	4	4	4	4	7	7	7	5	8	8
26	1	SA	3	4	2	2	3	2	2	5	4	5	3	5	2	7	6	6	2	3	2	2	5	2	2	2	2	2	4	2	2	6	2	5	5	6	6	4	5	6	6	6	5	4	5	5	3	11	12
19	1	SA	4	3	4	4	4	3	1	6	1	5	1	1	7	5	5	5	3	3	2	2	2	1	2	3	2	3	4	2	2	6	3	2	2	3	3	2	3	6	5	6	5	3	5	2	2	10	13
19	1	SA	4	4	4	3	3	3	2	2	1	7	6	6	5	5	2	5	5	4	4	2	4	3	3	2	2	1	4	2	2	3	7	6	7	6	6	6	7	5	4	7	5	6	7	6	4	8	8
21	1	SA	3	3	1	2	4	4	3	1	5	7	5	6	1	1	1	1	7	7	7	6	5	4	7	7	7	7	4	7	7	1	7	7	6	5	5	6	5	1	1	1	1	7	7	7	6	8	8
19	1	SA	2	2	3	2	1	3	6	1	6	6	6	6	2	1	1	2	6	6	6	6	6	6	6	6	6	6	4	6	6	2	7	7	5	6	6	6	6	1	1	1	1	6	6	6	6	8	8
25	2	SA	1	2	1	1	1	2	6	1	6	2	7	7	7	2	2	2	7	7	1	7	7	6	7	2	2	6	4	6	6	2	6	6	6	7	6	6	6	2	2	2	2	6	6	6	6	9	13
19	2	SA	5	5	3	3	3	4	5	4	3	6	2	3	3	5	5	5	2	5	4	2	2	2	3	3	4	3	4	2	2	2	6	2	2	5	5	5	5	3	3	6	4	2	6	5	5	9	10
20	1	SA	4	4	4	3	4	2	3	3	2	7	2	5	6	7	6	7	1	1	1	1	3	1	3	5	1	1	4	2	2	6	7	7	7	5	5	5	2	6	6	7	7	7	5	1	3	8	9
21	2	SA	2	3	3	4	3	5	2	3	2	5	5	7	3	7	7	7	1	2	2	2	5	1	2	3	2	2	4	2	2	6	5	5	2	6	6	5	5	7	5	7	7	2	3	6	6	11	13
21	2	SA	5	5	4	4	4	2	1	4	1	7	1	1	2	5	5	5	1	1	1	1	1	1	3	2	2	1	4	1	1	7	5	2	2	5	5	2	4	5	4	6	4	2	3	3	2	11	14
22	1	SA	4	4	2	2	3	3	3	3	3	6	4	5	1	6	7	7	4	4	4	4	6	4	2	3	1	3	4	2	3	6	6	1	1	3	3	2	2	7	6	7	6	2	3	3	3	8	11
20	2	SA	2	2	4	1	1	1	6	2	5	7	6	1	1	3	3	3	5	5	5	5	4	4	4	5	4	5	4	5	5	2	4	5	5	5	5	5	5	4	4	4	4	5	4	4	4	8	10
19	2	SA	2	2	2	4	3	3	7	1	2	7	7	5	2	3	4	2	3	6	6	6	6	3	4	5	3	4	4	6	7	1	6	5	2	6	6	7	7	2	2	4	2	5	6	6	3	8	9
22	2	SA	4	3	4	5	4	5	2	2	1	4	2	2	4	7	7	7	1	3	2	6	6	2	2	4	4	5	4	4	2	4	6	4	4	3	3	2	2	6	7	7	6	3	2	4	4	9	9
20	2	SA	4	4	4	4	4	2	2	6	1	6	1	1	2	7	7	7	2	2	2	3	3	2	2	2	1	1	4	2	2	3	6	7	7	2	2	2	2	7	7	7	7	2	2	5	5	10	13
23	1	SA	2	2	1	2	2	2	6	2	6	6	6	6	2	2	2	2	7	7	7	7	7	6	7	6	6	6	4	7	6	1	6	6	2	7	7	7	7	1	1	1	1	7	7	7	6	8	9
19	1	SA	4	4	1	3	5	2	4	1	5	7	3	7	2	3	3	2	7	5	5	6	5	3	6	3	6	5	4	5	5	4	7	7	5	5	4	5	5	2	2	4	3	6	6	5	6	8	10
20	1	SA	4	3	5	3	3	5	5	7	2	4	4	3	4	7	7	7	1	2	1	2	1	1	2	2	1	3	4	2	2	7	5	5	4	3	6	2	2	7	5	6	7	2	4	1	5	10	11
24	2	SA	4	3	1	2	1	4	4	5	2	5	2	2	4	7	7	7	5	5	5	2	2	2	2	1	3	2	4	2	2	3	3	2	1	2	2	2	2	6	6	6	6	5	2	2	2	9	14
19	1	SA	5	5	5	1	1	1	7	1	7	7	7	7	1	1	1	1	7	7	7	7	7	7	7	7	7	7	4	7	7	1	7	7	7	7	7	7	7	1	1	1	1	7	7	7	7	8	8
27	1	SA	5	5	5	5	5	5	7	7	7	7	7	7	7	7	7	7	7	7	7	7	7	7	7	7	7	7	4	7	7	7	1	1	1	7	7	7	7	7	7	7	7	1	1	1	1	14	14
18	2	SA	2	3	1	2	4	5	2	4	1	3	1	2	7	5	4	6	1	3	1	3	3	1	1	2	1	2	4	1	2	6	4	6	2	5	2	1	5	7	4	7	5	5	1	1	1	14	10
22	2	SA	4	4	3	2	2	3	2	4	3	2	2	1	5	3	3	2	6	5	5	5	5	3	6	7	4	5	4	6	6	4	6	4	4	4	4	3	4	2	1	5	3	4	4	4	4	9	10
20	2	SA	2	2	3	1	4	5	5	4	4	6	5	2	2	1	1	1	6	3	6	6	3	2	7	2	3	6	4	3	3	2	7	7	5	4	5	6	5	1	1	1	1	5	5	5	4	8	8
18	2	SA	4	4	4	5	5	4	1	6	1	2	1	1	2	7	7	7	2	2	2	1	1	1	1	1	1	1	4	1	1	7	1	1	1	2	2	1	1	7	7	7	7	1	1	1	1	14	14
19	2	SA	4	3	4	3	4	2	5	2	5	6	5	4	2	4	4	4	3	6	4	3	4	2	4	3	4	4	4	3	3	3	3	5	5	5	5	3	2	5	4	6	4	4	4	5	5	9	9
20	2	SA	2	3	2	2	1	1	3	2	6	7	7	3	1	6	6	6	3	4	4	6	6	2	3	2	3	3	4	2	2	2	7	4	2	5	5	2	6	6	6	6	6	6	6	4	3	8	8
23	2	SA	4	4	4	3	2	4	5	4	6	6	4	7	2	1	1	1	6	6	6	6	6	4	5	4	5	5	4	4	4	4	6	6	6	4	4	5	3	1	1	3	1	6	4	3	5	14	13
43	1	SA	4	5	4	3	4	3	1	6	1	1	3	1	1	7	7	7	3	2	1	1	1	1	3	2	2	2	4	2	2	6	4	1	2	3	2	1	4	6	4	4	4	4	3	2	3	8	10
21	2	SA	4	4	2	2	2	4	6	2	4	6	5	4	1	1	1	1	7	7	7	7	7	5	7	7	7	7	4	7	7	1	7	7	7	6	6	6	7	1	1	1	1	7	7	7	7	9	8
20	1	SA	4	2	3	4	4	5	5	3	4	5	2	3	6	1	1	1	6	6	7		5	3	6	2	5	4	4	5	5	4	6	6	4	5	6	5	5	1	1	1	1	6	7	7	4	8	9
20	2	SA	4	4	4	5	3	3	5	3	4	7	6	5	5	3	2	2	6	7	6	1	2	1	5	5	4	5	4	5	5	3	7	7	6	7	7	4	6	1	1	3	1	7	7	7	7	8	8
23	2	SA	3	4	4	2	3	3	2	3	1	3	1	1	1	3	1	1	7	7	7	7	7	3	4	3	4	4	4	4	2	6	7	7	4	5	4	4	5	1	1	2	1	6	5	3	3	10	10
20	1	SA	2	3	3	1	2	2	6	3	5	5	6	6	1	1	1	1	5	5	6	7	6	6	5	5	7	7	4	7	7	2	7	7	6	3	3	5	5	1	1	1	1	6	6	6	5	8	8
22	2	SA	5	5	5	4	5	5	1	7	1	1	1	1	5	7	7	7	1	1	1	1	1	1	1	1	1	1	4	1	1	7	1	1	1	1	1	1	1	7	7	7	7	1	1	1	1	14	14
21	1	SA	5	5	5	4	5	5	1	7	1	1	1	1	1	7	7	7	1	1	1	1	1	1	1	1	1	1	4	1	1	7	1	1	1	1	1	1	1	7	7	7	7	1	1	1	1	14	14
21	2	SA	4	2	2	2	2	2	5	1	5	3	2	5	3	2	2	2	6	6	6	4	4	1	5	2	6	2	4	5	5	3	6	6	3	6	6	3	3	2	2	3	2	6	6	6	6	8	8
20	2	SA	3	3	2	2	4	4	6	2	4	6	4	4	3	1	1	1	7	7	7	2	6	4	7	7	5	6	4	4	4	4	6	6	4	5	5	5	5	2	1	1	1	7	7	7	7	9	9
22	2	SA	5	2	3	3	2	5	2	7	1	2	1	4	7	7	5	1	1	1	1	1	1	1	1	1	1	1	4	1	1	7	5	1	1	1	1	1	1	6	1	7	1	4	2	1	1	8	13
19	1	SA	2	4	1	2	1	3	7	1	4	6	7	6	1	1	1	1	7	7	7	5	6	6	6	7	7	7	4	6	6	2	7	7	5	7	7	6	6	1	1	1	1	7	6	7	7	8	10
19	2	SA	4	2	4	1	2	3	5	2	6	5	7	6	6	1	1	1	4	5	5	7	4	4	7	7	3	7	4	5	5	2	1	7	7	7	6	4	4	3	1	4	3	7	5	7	7	8	10
21	2	SA	2	5	4	1	2	3	7	2	7	6	7	6	2	1	2	2	6	6	6	6	2	4	7	3	6	6	4	4	3	2	7	7	4	7	7	7	6	1	1	1	1	6	6	6	6	8	8
21	2	SA	4	4	4	3	4	3	2	4	2	3	2	2	3	3	2	2	5	5	5	5	6	5	6	5	4	5	4	6	6	6	4	2	2	3	3	3	3	2	2	2	2	4	4	4	4	10	10
20	2	SA	3	4	3	4	4	3	3	4	1	3	3	5	3	7	7	7	2	2	1	5	5	2	1	2	2	2	4	2	2	3	6	5	5	2	2	2	3	7	7	7	7	5	6	3	3	10	11
28	1	SA	2	5	2	4	5	5	4	7	2	2	2	2	6	7	7	7	7	7	7	7	6	2	1	1	1	1	4	1	1	1	5	1	1	1	1	1	1	7	7	7	7	3	1	1	1	11	12
19	2	SA	2	2	1	1	1	3	7	1	7	7	5	4	1	1	1	1	7	7	7	4	4	4	7	7	7	7	4	6	6	6	4	7	7	7	7	7	7	1	1	1	1	7	7	7	7	8	11
21	2	SA	4	5	3	2	3	3	2	5	3	2	3	3	1	5	5	5	4	4	4	1	1	1	1	1	2	2	4	1	1	7	7	7	2	4	4	4	4	5	3	5	3	6	6	3	3	8	10
23	2	SA	2	3	4	4	3	4	4	2	3	6	4	3	1	6	6	6	2	3	3	3	3	3	2	3	2	2	4	2	2	2	4	4	5	5	5	4	4	6	6	7	6	3	3	2	3	13	11
19	2	SA	2	2	2	1	4	2	2	3	2	6	1	2	2	7	7	7	3	3	3	2	2	2	2	2	2	2	4	1	1	3	5	5	2	7	2	2	2	7	5	7	6	1	2	2	2	10	13
21	1	SA	3	3	2	2	4	4	1	6	2	2	4	2	4	5	3	4	3	3	3	5	6	2	1	2	2	3	4	2	3	2	5	2	2	1	1	1	1	2	5	6	6	2	2	2	2	13	11
23	1	SA	1	2	3	4	5	3	2	4	1	1	1	1	4	7	7	7	1	1	2	1	2	1	1	1	2	1	4	1	1	4	2	2	2	1	2	2	2	6	7	7	7	6	3	2	1	13	13
26	2	SA	4	4	3	5	4	5	1	3	2	2	2	2	5	7	6	6	4	5	4	5	5	2	2	2	2	3	4	2	1	6	7	5	3	6	6	2	2	6	2	6	3	2	2	2	2	13	14
26	1	SA	2	2	4	2	4	3	3	2	4	6	5	3	1	6	6	6	4	5	5	4	5	4	3	6	3	3	4	2	3	2	5	4	5	5	5	5	5	5	2	5	2	6	6	7	7	9	10
18	1	SA	5	5	4	4	5	4	1	7	1	1	1	1	6	7	7	7	1	1	1	2	5	1	1	1	1	1	4	1	1	7	6	1	1	1	1	1	1	7	7	7	7	1	1	1	1	13	14
27	2	SA	4	4	4	4	4	4	2	3	3	4	3	2	3	5	5	5	5	4	5	2	5	3	5	3	4	3	4	3	3	5	5	3	3	3	3	3	3	3	2	4	2	5	3	2	2	9	10
22	2	SA	4	3	3	4	4	3	4	4	3	4	3	3	5	3	2	2	4	4	4	4	5	4	5	2	3	3	4	4	4	4	6	6	5	5	5	4	5	2	2	4	2	6	5	5	6	9	10
25	1	SA	5	3	1	1	2	1	2	4	5	4	2	1	7	6	6	7	3	1	1	2	1	2	1	2	1	3	4	1	2	3	7	2	6	5	2	2	3	6	4	6	4	3	6	1	4	14	13
22	1	SA	4	4	3	2	4	3	5	1	4	7	7	7	3	1	1	1	1	2	1	1	7	4	2	3	5	5	4	3	3	2	7	7	7	7	7	7	7	1	1	5	1	7	7	7	7	8	10
29	1	SA	5	5	1	1	1	2	1	7	1	3	1	1	1	7	7	7	1	1	1	3	3	1	1	1	1	1	4	1	1	7	1	1	1	5	5	1	1	7	7	7	7	1	5	3	1	12	14
23	1	SA	5	5	4	4	5	4	1	7	2	1	3	1	5	7	7	7	2	1	1	1	2	1	1	1	1	2	4	1	1	7	6	2	4	3	1	2	3	7	7	7	7	6	2	6	3	10	13
27	2	SA	2	2	1	5	4	5	2	3	1	2	6	2	3	6	6	6	5	3	1	1	1	1	1	1	1	2	4	1	1	6	7	7	6	2	1	1	1	6	3	6	3	4	7	1	1	8	11
20	1	SA	4	4	4	2	2	4	6	1	5	5	5	5	1	4	4	5	3	3	3	4	3	2	3	2	3	2	4	2	2	6	6	5	5	5	5	5	5	4	1	4	1	5	5	6	6	10	12
25	2	SA	3	4	2	3	2	4	4	6	2	2	3	3	3	6	6	6	2	2	2	3	5	2	1	2	2	2	4	2	2	6	4	5	5	4	5	3	3	6	7	6	6	2	6	3	3	8	10
25	1	SA	4	2	3	4	4	3	1	2	2	4	2	2	4	6	4	6	1	3	1	3	4	2	4	4	2	4	4	2	1	5	3	2	4	2	4	2	2	4	4	6	3	6	5	2	2	10	11
20	2	SA	1	2	4	4	2	4	3	4	3	4	1	4	5	5	5	5	5	6	7	4	4	2	4	3	3	3	4	3	3	3	5	3	4	3	3	4	2	4	4	4	4	5	5	4	4	8	10
27	1	SA	4	4	3	3	4	2	2	5	2	2	2	2	4	2	2	2	6	4	5	6	6	3	4	5	4	4	4	4	4	4	6	3	3	5	5	5	5	2	2	2	2	6	6	6	4	9	12
20	1	SA	2	1	1	3	1	3	6	1	6	6	6	6	6	6	6	6	6	6	6	6	6	6	6	7	7	7	4	7	7	7	6	6	6	6	6	6	6	6	1	1	1	6	6	7	7	9	8
		SA	4	3	2	3	1	5	6	2	7	6	2	4	5	1	5	4	5	6	5	6	7	5	6	7	7	5	4	3	3	5	2	5	4	4	5	4	5	3	4	5	3	6	7	6	5	10	9
23	2	SA	5	5	4	3	3	5	2	6	1	2	2	2	5	7	7	7	1	1	1	2	3	1	1	1	1	1	4	1	1	7	1	1	1	2	2	1	2	7	7	7	7	2	2	2	2	10	11
51	2	SA	4	4	1	1	1	2	2	6	2	2	2	2	2	4	4	4	2	3	3	2	2	2	2	2	2	3	4	6	2	6	3	2	2	2	2	2	2	6	5	6	4	2	2	2	2	12	10
21	2	SA	4	3	5	5	4	3	6	2	2	6	6	6	2	7	6	5	2	2	2	1	4	2	2	2	1	1	4	1	2	2	5	2	2	2	2	2	3	7	6	6	6	2	2	2	2	9	9
22	2	SA	1	1	1	1	1	5	1	7	1	1	1	1	1	7	1	7	1	1	1	1	1	1	1	1	1	1	4	1	1	1	1	1	1	1	1	1	1	7	7	7	7	1	1	1	1	14	14
19	1	SA	4	4	2	2	3	3	3	3	2	5	2	2	3	6	6	6	2	3	2	2	2	3	5	2	3	3	4	3	2	3	6	3	2	5	5	5	5	5	3	6	5	2	4	2	2	8	9
28	2	USA	2	2	2	3	3	3	4	4	3	4	4	3	3	5	5	5	1	1	1	1	2	1	1	1	1	1	4	1	2	7	4	7	4	3	3	3	3	7	4	7	2	2	5	2	2	10	12
20	2	USA	4	2	2	2	2	2	7	1	6	6	7	6	2	1	1	1	6	7	7	4	4	5	7	7	7	7	4	6	6	6	5	4	4	6	6	6	7	1	1	1	1	5	6	5	6	8	9
18	1	USA	4	5	3	1	3	3	2	7	2	2	2	2	7	6	4	4	7	7	5	1	1	1	4	4	4	4	4	4	4	4	4	4	3	2	1	1	1	4	2	4	1	4	4	4	4	11	10
21	2	USA	4	4	3	3	3	4	3	5	2	5	5	3	3	6	6	6	4	4	4	3	3	2	2	2	2	2	4	2	2	4	4	3	3	4	3	2	2	2	2	6	3	3	3	2	4	11	13
20	2	USA	4	4	1	3	3	4	5	3	5	6	6	3	1	5	5	5	5	5	6	3	5	3	2	3	5	3	4	2	2	5	7	7	6	6	6	6	7	4	3	7	3	6	6	7	4	8	9
19	2	USA	4	4	3	3	3	5	7	1	7	7	7	7	1	1	1	1	7	7	7	4	4	3	6	6	7	7	4	7	7	1	6	7	7	7	7	7	7	1	1	1	1	6	6	6	6	8	9
20	2	USA	2	4	1	3	3	4	5	3	3	5	3	2	2	2	2	2	6	6	6	3	3	2	6	6	3	6	4	5	5	3	7	6	2	3	5	3	5	1	2	3	2	6	7	2	3	8	9
24	2	USA	2	2	3	3	4	2	6	5	5	6	4	5	1	2	2	2	4	6	6	3	6	5	4	4	5	6	4	3	3	5	4	6	7	6	6	6	6	2	1	1	1	6	5	5	5	9	9
20	2	USA	3	3	2	2	3	2	6	2	7	5	6	6	2	3	3	2	7	7	7	5	6	4	5	6	6	6	4	6	6	2	6	6	6	6	6	6	6	1	1	2	1	6	7	6	6	9	9
21	1	USA	5	3	2	2	2	3	3	2	4	3	4	7	2	3	3	4	3	3	3	3	2	2	4	2	3	4	4	2	4	3	5	4	4	4	5	4	6	3	4	4	3	5	6	6	4	10	10
[truncated: 88 more columns]
